# Supplementary material for: Oxygen-oxygen bond cleavage enables efficient photocatalytic H2O2 production via an *O2 dissociation pathway
Source: Nat Commun. 2026 Jun 5;17:7218. doi: 10.1038/s41467-026-73685-x (PMC13396225; doi:10.1038/s41467-026-73685-x)
Supplement: Supplementary file 3 — Supplementary Data 1 [file 41467_2026_73685_MOESM3_ESM.zip › supplementary data 1/supplementary data 1.txt]

The DFT calculated  optimized unit cells


CN

GROUP
1 1 P 1
SYMOP
 0.000000  0.000000  0.000000  1  0  0   0  1  0   0  0  1   1
 -1.0 -1.0 -1.0  0 0 0  0 0 0  0 0 0
TRANM 0
 0.000000  0.000000  0.000000  1  0  0   0  1  0   0  0  1
LTRANSL
 -1
 0.000000  0.000000  0.000000  0.000000  0.000000  0.000000
LORIENT
 -1   0   0   0   0
 1.000000  0.000000  0.000000  1.000000  0.000000  0.000000
 0.000000  0.000000  1.000000  0.000000  0.000000  1.000000
LMATRIX
 1.000000  0.000000  0.000000  0.000000
 0.000000  1.000000  0.000000  0.000000
 0.000000  0.000000  1.000000  0.000000
 0.000000  0.000000  0.000000  1.000000
 0.000000  0.000000  0.000000
CELLP
 14.423100  14.424200  10.703500  90.421501  91.346100 119.915100
  0.000000   0.000000   0.000000   0.000000   0.000000   0.000000
STRUC
  1  C         C1  1.0000   0.079800   0.132110   0.202080    1a       1
                            0.000000   0.000000   0.000000  0.00
  2  C         C2  1.0000   0.074110   0.293610   0.180760    1a       1
                            0.000000   0.000000   0.000000  0.00
  3  C         C3  1.0000   0.246120   0.293820   0.185800    1a       1
                            0.000000   0.000000   0.000000  0.00
  4  C         C4  1.0000   0.077050   0.458150   0.147780    1a       1
                            0.000000   0.000000   0.000000  0.00
  5  C         C5  1.0000   0.244070   0.462640   0.150860    1a       1
                            0.000000   0.000000   0.000000  0.00
  6  C         C6  1.0000   0.406750   0.458450   0.156310    1a       1
                            0.000000   0.000000   0.000000  0.00
  7  C         C7  1.0000   0.577320   0.129890   0.124570    1a       1
                            0.000000   0.000000   0.000000  0.00
  8  C         C8  1.0000   0.572470   0.292240   0.127490    1a       1
                            0.000000   0.000000   0.000000  0.00
  9  C         C9  1.0000   0.744370   0.292050   0.122330    1a       1
                            0.000000   0.000000   0.000000  0.00
 10  C        C10  1.0000   0.577340   0.459020   0.140000    1a       1
                            0.000000   0.000000   0.000000  0.00
 11  C        C11  1.0000   0.744220   0.463660   0.131690    1a       1
                            0.000000   0.000000   0.000000  0.00
 12  C        C12  1.0000   0.906560   0.458650   0.131410    1a       1
                            0.000000   0.000000   0.000000  0.00
 13  C        C13  1.0000   0.077310   0.630350   0.138870    1a       1
                            0.000000   0.000000   0.000000  0.00
 14  C        C14  1.0000   0.073730   0.793170   0.160770    1a       1
                            0.000000   0.000000   0.000000  0.00
 15  C        C15  1.0000   0.243700   0.792590   0.132870    1a       1
                            0.000000   0.000000   0.000000  0.00
 16  C        C16  1.0000   0.079340   0.960570   0.183880    1a       1
                            0.000000   0.000000   0.000000  0.00
 17  C        C17  1.0000   0.244920   0.964490   0.159200    1a       1
                            0.000000   0.000000   0.000000  0.00
 18  C        C18  1.0000   0.406090   0.959400   0.133490    1a       1
                            0.000000   0.000000   0.000000  0.00
 19  C        C19  1.0000   0.578570   0.630570   0.150490    1a       1
                            0.000000   0.000000   0.000000  0.00
 20  C        C20  1.0000   0.573930   0.792780   0.142000    1a       1
                            0.000000   0.000000   0.000000  0.00
 21  C        C21  1.0000   0.745440   0.793260   0.169950    1a       1
                            0.000000   0.000000   0.000000  0.00
 22  C        C22  1.0000   0.578380   0.959640   0.136140    1a       1
                            0.000000   0.000000   0.000000  0.00
 23  C        C23  1.0000   0.745470   0.964740   0.162390    1a       1
                            0.000000   0.000000   0.000000  0.00
 24  C        C24  1.0000   0.908100   0.960740   0.186570    1a       1
                            0.000000   0.000000   0.000000  0.00
 25  N         N1  1.0000   0.188160   0.349950   0.172510    1a       1
                            0.000000   0.000000   0.000000  0.00
 26  N         N2  1.0000   0.354120   0.352470   0.178290    1a       1
                            0.000000   0.000000   0.000000  0.00
 27  N         N3  1.0000   0.520560   0.016240   0.129710    1a       1
                            0.000000   0.000000   0.000000  0.00
 28  N         N4  1.0000   0.686200   0.013630   0.151170    1a       1
                            0.000000   0.000000   0.000000  0.00
 29  N         N5  1.0000   0.853570   0.014210   0.177010    1a       1
                            0.000000   0.000000   0.000000  0.00
 30  N         N6  1.0000   0.522880   0.183740   0.125200    1a       1
                            0.000000   0.000000   0.000000  0.00
 31  N         N7  1.0000   0.685300   0.183610   0.120160    1a       1
                            0.000000   0.000000   0.000000  0.00
 32  N         N8  1.0000   0.522740   0.350990   0.132890    1a       1
                            0.000000   0.000000   0.000000  0.00
 33  N         N9  1.0000   0.686870   0.349120   0.127040    1a       1
                            0.000000   0.000000   0.000000  0.00
 34  N        N10  1.0000   0.852830   0.350640   0.123460    1a       1
                            0.000000   0.000000   0.000000  0.00
 35  N        N11  1.0000   0.020300   0.515650   0.138010    1a       1
                            0.000000   0.000000   0.000000  0.00
 36  N        N12  1.0000   0.184580   0.511380   0.139190    1a       1
                            0.000000   0.000000   0.000000  0.00
 37  N        N13  1.0000   0.352180   0.511560   0.143490    1a       1
                            0.000000   0.000000   0.000000  0.00
 38  N        N14  1.0000   0.024420   0.684840   0.154000    1a       1
                            0.000000   0.000000   0.000000  0.00
 39  N        N15  1.0000   0.184560   0.684170   0.127730    1a       1
                            0.000000   0.000000   0.000000  0.00
 40  N        N16  1.0000   0.025440   0.852430   0.176690    1a       1
                            0.000000   0.000000   0.000000  0.00
 41  N        N17  1.0000   0.187540   0.850100   0.150850    1a       1
                            0.000000   0.000000   0.000000  0.00
 42  N        N18  1.0000   0.351670   0.851530   0.124400    1a       1
                            0.000000   0.000000   0.000000  0.00
 43  N        N19  1.0000   0.520930   0.515990   0.148560    1a       1
                            0.000000   0.000000   0.000000  0.00
 44  N        N20  1.0000   0.685420   0.513270   0.137150    1a       1
                            0.000000   0.000000   0.000000  0.00
 45  N        N21  1.0000   0.852690   0.513060   0.132750    1a       1
                            0.000000   0.000000   0.000000  0.00
 46  N        N22  1.0000   0.524510   0.684330   0.139260    1a       1
                            0.000000   0.000000   0.000000  0.00
 47  N        N23  1.0000   0.686340   0.684890   0.165620    1a       1
                            0.000000   0.000000   0.000000  0.00
 48  N        N24  1.0000   0.524440   0.851620   0.131610    1a       1
                            0.000000   0.000000   0.000000  0.00
 49  N        N25  1.0000   0.688220   0.850260   0.157980    1a       1
                            0.000000   0.000000   0.000000  0.00
 50  N        N26  1.0000   0.853560   0.852560   0.183990    1a       1
                            0.000000   0.000000   0.000000  0.00
 51  N        N27  1.0000   0.022430   0.017680   0.194530    1a       1
                            0.000000   0.000000   0.000000  0.00
 52  N        N28  1.0000   0.187010   0.014060   0.175860    1a       1
                            0.000000   0.000000   0.000000  0.00
 53  N        N29  1.0000   0.352800   0.013330   0.150040    1a       1
                            0.000000   0.000000   0.000000  0.00
 54  N        N30  1.0000   0.025780   0.186350   0.196380    1a       1
                            0.000000   0.000000   0.000000  0.00
 55  N        N31  1.0000   0.187910   0.186550   0.201170    1a       1
                            0.000000   0.000000   0.000000  0.00
 56  N        N32  1.0000   0.024370   0.352000   0.168980    1a       1
                            0.000000   0.000000   0.000000  0.00
  0 0 0 0 0 0 0


CN-K

GROUP
1 1 P 1
SYMOP
 0.000000  0.000000  0.000000  1  0  0   0  1  0   0  0  1   1
 -1.0 -1.0 -1.0  0 0 0  0 0 0  0 0 0
TRANM 0
 0.000000  0.000000  0.000000  1  0  0   0  1  0   0  0  1
LTRANSL
 -1
 0.000000  0.000000  0.000000  0.000000  0.000000  0.000000
LORIENT
 -1   0   0   0   0
 1.000000  0.000000  0.000000  1.000000  0.000000  0.000000
 0.000000  0.000000  1.000000  0.000000  0.000000  1.000000
LMATRIX
 1.000000  0.000000  0.000000  0.000000
 0.000000  1.000000  0.000000  0.000000
 0.000000  0.000000  1.000000  0.000000
 0.000000  0.000000  0.000000  1.000000
 0.000000  0.000000  0.000000
CELLP
 14.423100  14.424200  10.703500  90.421501  91.346100 119.915100
  0.000000   0.000000   0.000000   0.000000   0.000000   0.000000
STRUC
  1  C         C1  1.0000   0.079800   0.132110   0.202080    1a       1
                            0.000000   0.000000   0.000000  0.00
  2  C         C2  1.0000   0.074110   0.293610   0.180760    1a       1
                            0.000000   0.000000   0.000000  0.00
  3  C         C3  1.0000   0.246120   0.293820   0.185800    1a       1
                            0.000000   0.000000   0.000000  0.00
  4  C         C4  1.0000   0.077050   0.458150   0.147780    1a       1
                            0.000000   0.000000   0.000000  0.00
  5  C         C5  1.0000   0.244070   0.462640   0.150860    1a       1
                            0.000000   0.000000   0.000000  0.00
  6  C         C6  1.0000   0.406750   0.458450   0.156310    1a       1
                            0.000000   0.000000   0.000000  0.00
  7  C         C7  1.0000   0.577320   0.129890   0.124570    1a       1
                            0.000000   0.000000   0.000000  0.00
  8  C         C8  1.0000   0.572470   0.292240   0.127490    1a       1
                            0.000000   0.000000   0.000000  0.00
  9  C         C9  1.0000   0.744370   0.292050   0.122330    1a       1
                            0.000000   0.000000   0.000000  0.00
 10  C        C10  1.0000   0.577340   0.459020   0.140000    1a       1
                            0.000000   0.000000   0.000000  0.00
 11  C        C11  1.0000   0.744220   0.463660   0.131690    1a       1
                            0.000000   0.000000   0.000000  0.00
 12  C        C12  1.0000   0.906560   0.458650   0.131410    1a       1
                            0.000000   0.000000   0.000000  0.00
 13  C        C13  1.0000   0.077310   0.630350   0.138870    1a       1
                            0.000000   0.000000   0.000000  0.00
 14  C        C14  1.0000   0.073730   0.793170   0.160770    1a       1
                            0.000000   0.000000   0.000000  0.00
 15  C        C15  1.0000   0.243700   0.792590   0.132870    1a       1
                            0.000000   0.000000   0.000000  0.00
 16  C        C16  1.0000   0.079340   0.960570   0.183880    1a       1
                            0.000000   0.000000   0.000000  0.00
 17  C        C17  1.0000   0.244920   0.964490   0.159200    1a       1
                            0.000000   0.000000   0.000000  0.00
 18  C        C18  1.0000   0.406090   0.959400   0.133490    1a       1
                            0.000000   0.000000   0.000000  0.00
 19  C        C19  1.0000   0.578570   0.630570   0.150490    1a       1
                            0.000000   0.000000   0.000000  0.00
 20  C        C20  1.0000   0.573930   0.792780   0.142000    1a       1
                            0.000000   0.000000   0.000000  0.00
 21  C        C21  1.0000   0.745440   0.793260   0.169950    1a       1
                            0.000000   0.000000   0.000000  0.00
 22  C        C22  1.0000   0.578380   0.959640   0.136140    1a       1
                            0.000000   0.000000   0.000000  0.00
 23  C        C23  1.0000   0.745470   0.964740   0.162390    1a       1
                            0.000000   0.000000   0.000000  0.00
 24  C        C24  1.0000   0.908100   0.960740   0.186570    1a       1
                            0.000000   0.000000   0.000000  0.00
 25  N         N1  1.0000   0.188160   0.349950   0.172510    1a       1
                            0.000000   0.000000   0.000000  0.00
 26  N         N2  1.0000   0.354120   0.352470   0.178290    1a       1
                            0.000000   0.000000   0.000000  0.00
 27  N         N3  1.0000   0.520560   0.016240   0.129710    1a       1
                            0.000000   0.000000   0.000000  0.00
 28  N         N4  1.0000   0.686200   0.013630   0.151170    1a       1
                            0.000000   0.000000   0.000000  0.00
 29  N         N5  1.0000   0.853570   0.014210   0.177010    1a       1
                            0.000000   0.000000   0.000000  0.00
 30  N         N6  1.0000   0.522880   0.183740   0.125200    1a       1
                            0.000000   0.000000   0.000000  0.00
 31  N         N7  1.0000   0.685300   0.183610   0.120160    1a       1
                            0.000000   0.000000   0.000000  0.00
 32  N         N8  1.0000   0.522740   0.350990   0.132890    1a       1
                            0.000000   0.000000   0.000000  0.00
 33  N         N9  1.0000   0.686870   0.349120   0.127040    1a       1
                            0.000000   0.000000   0.000000  0.00
 34  N        N10  1.0000   0.852830   0.350640   0.123460    1a       1
                            0.000000   0.000000   0.000000  0.00
 35  N        N11  1.0000   0.020300   0.515650   0.138010    1a       1
                            0.000000   0.000000   0.000000  0.00
 36  N        N12  1.0000   0.184580   0.511380   0.139190    1a       1
                            0.000000   0.000000   0.000000  0.00
 37  N        N13  1.0000   0.352180   0.511560   0.143490    1a       1
                            0.000000   0.000000   0.000000  0.00
 38  N        N14  1.0000   0.024420   0.684840   0.154000    1a       1
                            0.000000   0.000000   0.000000  0.00
 39  N        N15  1.0000   0.184560   0.684170   0.127730    1a       1
                            0.000000   0.000000   0.000000  0.00
 40  N        N16  1.0000   0.025440   0.852430   0.176690    1a       1
                            0.000000   0.000000   0.000000  0.00
 41  N        N17  1.0000   0.187540   0.850100   0.150850    1a       1
                            0.000000   0.000000   0.000000  0.00
 42  N        N18  1.0000   0.351670   0.851530   0.124400    1a       1
                            0.000000   0.000000   0.000000  0.00
 43  N        N19  1.0000   0.520930   0.515990   0.148560    1a       1
                            0.000000   0.000000   0.000000  0.00
 44  N        N20  1.0000   0.685420   0.513270   0.137150    1a       1
                            0.000000   0.000000   0.000000  0.00
 45  N        N21  1.0000   0.852690   0.513060   0.132750    1a       1
                            0.000000   0.000000   0.000000  0.00
 46  N        N22  1.0000   0.524510   0.684330   0.139260    1a       1
                            0.000000   0.000000   0.000000  0.00
 47  N        N23  1.0000   0.686340   0.684890   0.165620    1a       1
                            0.000000   0.000000   0.000000  0.00
 48  N        N24  1.0000   0.524440   0.851620   0.131610    1a       1
                            0.000000   0.000000   0.000000  0.00
 49  N        N25  1.0000   0.688220   0.850260   0.157980    1a       1
                            0.000000   0.000000   0.000000  0.00
 50  N        N26  1.0000   0.853560   0.852560   0.183990    1a       1
                            0.000000   0.000000   0.000000  0.00
 51  N        N27  1.0000   0.022430   0.017680   0.194530    1a       1
                            0.000000   0.000000   0.000000  0.00
 52  N        N28  1.0000   0.187010   0.014060   0.175860    1a       1
                            0.000000   0.000000   0.000000  0.00
 53  N        N29  1.0000   0.352800   0.013330   0.150040    1a       1
                            0.000000   0.000000   0.000000  0.00
 54  N        N30  1.0000   0.025780   0.186350   0.196380    1a       1
                            0.000000   0.000000   0.000000  0.00
 55  N        N31  1.0000   0.187910   0.186550   0.201170    1a       1
                            0.000000   0.000000   0.000000  0.00
 56  N        N32  1.0000   0.024370   0.352000   0.168980    1a       1
                            0.000000   0.000000   0.000000  0.00
 57  K          K  1.0000   0.353660   0.682510   0.134910    1a       1
                            0.000000   0.000000   0.000000  0.00
  0 0 0 0 0 0 0


CN-Cs

GROUP
1 1 P 1
SYMOP
 0.000000  0.000000  0.000000  1  0  0   0  1  0   0  0  1   1
 -1.0 -1.0 -1.0  0 0 0  0 0 0  0 0 0
TRANM 0
 0.000000  0.000000  0.000000  1  0  0   0  1  0   0  0  1
LTRANSL
 -1
 0.000000  0.000000  0.000000  0.000000  0.000000  0.000000
LORIENT
 -1   0   0   0   0
 1.000000  0.000000  0.000000  1.000000  0.000000  0.000000
 0.000000  0.000000  1.000000  0.000000  0.000000  1.000000
LMATRIX
 1.000000  0.000000  0.000000  0.000000
 0.000000  1.000000  0.000000  0.000000
 0.000000  0.000000  1.000000  0.000000
 0.000000  0.000000  0.000000  1.000000
 0.000000  0.000000  0.000000
CELLP
 14.423100  14.424200  10.703500  90.421501  91.346100 119.915100
  0.000000   0.000000   0.000000   0.000000   0.000000   0.000000
STRUC
  1  C         C1  1.0000   0.079800   0.132110   0.202080    1a       1
                            0.000000   0.000000   0.000000  0.00
  2  C         C2  1.0000   0.074110   0.293610   0.180760    1a       1
                            0.000000   0.000000   0.000000  0.00
  3  C         C3  1.0000   0.246120   0.293820   0.185800    1a       1
                            0.000000   0.000000   0.000000  0.00
  4  C         C4  1.0000   0.077050   0.458150   0.147780    1a       1
                            0.000000   0.000000   0.000000  0.00
  5  C         C5  1.0000   0.244070   0.462640   0.150860    1a       1
                            0.000000   0.000000   0.000000  0.00
  6  C         C6  1.0000   0.406750   0.458450   0.156310    1a       1
                            0.000000   0.000000   0.000000  0.00
  7  C         C7  1.0000   0.577320   0.129890   0.124570    1a       1
                            0.000000   0.000000   0.000000  0.00
  8  C         C8  1.0000   0.572470   0.292240   0.127490    1a       1
                            0.000000   0.000000   0.000000  0.00
  9  C         C9  1.0000   0.744370   0.292050   0.122330    1a       1
                            0.000000   0.000000   0.000000  0.00
 10  C        C10  1.0000   0.577340   0.459020   0.140000    1a       1
                            0.000000   0.000000   0.000000  0.00
 11  C        C11  1.0000   0.744220   0.463660   0.131690    1a       1
                            0.000000   0.000000   0.000000  0.00
 12  C        C12  1.0000   0.906560   0.458650   0.131410    1a       1
                            0.000000   0.000000   0.000000  0.00
 13  C        C13  1.0000   0.077310   0.630350   0.138870    1a       1
                            0.000000   0.000000   0.000000  0.00
 14  C        C14  1.0000   0.073730   0.793170   0.160770    1a       1
                            0.000000   0.000000   0.000000  0.00
 15  C        C15  1.0000   0.243700   0.792590   0.132870    1a       1
                            0.000000   0.000000   0.000000  0.00
 16  C        C16  1.0000   0.079340   0.960570   0.183880    1a       1
                            0.000000   0.000000   0.000000  0.00
 17  C        C17  1.0000   0.244920   0.964490   0.159200    1a       1
                            0.000000   0.000000   0.000000  0.00
 18  C        C18  1.0000   0.406090   0.959400   0.133490    1a       1
                            0.000000   0.000000   0.000000  0.00
 19  C        C19  1.0000   0.578570   0.630570   0.150490    1a       1
                            0.000000   0.000000   0.000000  0.00
 20  C        C20  1.0000   0.573930   0.792780   0.142000    1a       1
                            0.000000   0.000000   0.000000  0.00
 21  C        C21  1.0000   0.745440   0.793260   0.169950    1a       1
                            0.000000   0.000000   0.000000  0.00
 22  C        C22  1.0000   0.578380   0.959640   0.136140    1a       1
                            0.000000   0.000000   0.000000  0.00
 23  C        C23  1.0000   0.745470   0.964740   0.162390    1a       1
                            0.000000   0.000000   0.000000  0.00
 24  C        C24  1.0000   0.908100   0.960740   0.186570    1a       1
                            0.000000   0.000000   0.000000  0.00
 25  N         N1  1.0000   0.188160   0.349950   0.172510    1a       1
                            0.000000   0.000000   0.000000  0.00
 26  N         N2  1.0000   0.354120   0.352470   0.178290    1a       1
                            0.000000   0.000000   0.000000  0.00
 27  N         N3  1.0000   0.520560   0.016240   0.129710    1a       1
                            0.000000   0.000000   0.000000  0.00
 28  N         N4  1.0000   0.686200   0.013630   0.151170    1a       1
                            0.000000   0.000000   0.000000  0.00
 29  N         N5  1.0000   0.853570   0.014210   0.177010    1a       1
                            0.000000   0.000000   0.000000  0.00
 30  N         N6  1.0000   0.522880   0.183740   0.125200    1a       1
                            0.000000   0.000000   0.000000  0.00
 31  N         N7  1.0000   0.685300   0.183610   0.120160    1a       1
                            0.000000   0.000000   0.000000  0.00
 32  N         N8  1.0000   0.522740   0.350990   0.132890    1a       1
                            0.000000   0.000000   0.000000  0.00
 33  N         N9  1.0000   0.686870   0.349120   0.127040    1a       1
                            0.000000   0.000000   0.000000  0.00
 34  N        N10  1.0000   0.852830   0.350640   0.123460    1a       1
                            0.000000   0.000000   0.000000  0.00
 35  N        N11  1.0000   0.020300   0.515650   0.138010    1a       1
                            0.000000   0.000000   0.000000  0.00
 36  N        N12  1.0000   0.184580   0.511380   0.139190    1a       1
                            0.000000   0.000000   0.000000  0.00
 37  N        N13  1.0000   0.352180   0.511560   0.143490    1a       1
                            0.000000   0.000000   0.000000  0.00
 38  N        N14  1.0000   0.024420   0.684840   0.154000    1a       1
                            0.000000   0.000000   0.000000  0.00
 39  N        N15  1.0000   0.184560   0.684170   0.127730    1a       1
                            0.000000   0.000000   0.000000  0.00
 40  N        N16  1.0000   0.025440   0.852430   0.176690    1a       1
                            0.000000   0.000000   0.000000  0.00
 41  N        N17  1.0000   0.187540   0.850100   0.150850    1a       1
                            0.000000   0.000000   0.000000  0.00
 42  N        N18  1.0000   0.351670   0.851530   0.124400    1a       1
                            0.000000   0.000000   0.000000  0.00
 43  N        N19  1.0000   0.520930   0.515990   0.148560    1a       1
                            0.000000   0.000000   0.000000  0.00
 44  N        N20  1.0000   0.685420   0.513270   0.137150    1a       1
                            0.000000   0.000000   0.000000  0.00
 45  N        N21  1.0000   0.852690   0.513060   0.132750    1a       1
                            0.000000   0.000000   0.000000  0.00
 46  N        N22  1.0000   0.524510   0.684330   0.139260    1a       1
                            0.000000   0.000000   0.000000  0.00
 47  N        N23  1.0000   0.686340   0.684890   0.165620    1a       1
                            0.000000   0.000000   0.000000  0.00
 48  N        N24  1.0000   0.524440   0.851620   0.131610    1a       1
                            0.000000   0.000000   0.000000  0.00
 49  N        N25  1.0000   0.688220   0.850260   0.157980    1a       1
                            0.000000   0.000000   0.000000  0.00
 50  N        N26  1.0000   0.853560   0.852560   0.183990    1a       1
                            0.000000   0.000000   0.000000  0.00
 51  N        N27  1.0000   0.022430   0.017680   0.194530    1a       1
                            0.000000   0.000000   0.000000  0.00
 52  N        N28  1.0000   0.187010   0.014060   0.175860    1a       1
                            0.000000   0.000000   0.000000  0.00
 53  N        N29  1.0000   0.352800   0.013330   0.150040    1a       1
                            0.000000   0.000000   0.000000  0.00
 54  N        N30  1.0000   0.025780   0.186350   0.196380    1a       1
                            0.000000   0.000000   0.000000  0.00
 55  N        N31  1.0000   0.187910   0.186550   0.201170    1a       1
                            0.000000   0.000000   0.000000  0.00
 56  N        N32  1.0000   0.024370   0.352000   0.168980    1a       1
                            0.000000   0.000000   0.000000  0.00
 57 Cs         Cs  1.0000   0.853070   0.682610   0.159450    1a       1
                            0.000000   0.000000   0.000000  0.00
  0 0 0 0 0 0 0


CN-KCs

GROUP
1 1 P 1
SYMOP
 0.000000  0.000000  0.000000  1  0  0   0  1  0   0  0  1   1
 -1.0 -1.0 -1.0  0 0 0  0 0 0  0 0 0
TRANM 0
 0.000000  0.000000  0.000000  1  0  0   0  1  0   0  0  1
LTRANSL
 -1
 0.000000  0.000000  0.000000  0.000000  0.000000  0.000000
LORIENT
 -1   0   0   0   0
 1.000000  0.000000  0.000000  1.000000  0.000000  0.000000
 0.000000  0.000000  1.000000  0.000000  0.000000  1.000000
LMATRIX
 1.000000  0.000000  0.000000  0.000000
 0.000000  1.000000  0.000000  0.000000
 0.000000  0.000000  1.000000  0.000000
 0.000000  0.000000  0.000000  1.000000
 0.000000  0.000000  0.000000
CELLP
 14.423100  14.424200  10.703500  90.421501  91.346100 119.915100
  0.000000   0.000000   0.000000   0.000000   0.000000   0.000000
STRUC
  1  C         C1  1.0000   0.079800   0.132110   0.202080    1a       1
                            0.000000   0.000000   0.000000  0.00
  2  C         C2  1.0000   0.074110   0.293610   0.180760    1a       1
                            0.000000   0.000000   0.000000  0.00
  3  C         C3  1.0000   0.246120   0.293820   0.185800    1a       1
                            0.000000   0.000000   0.000000  0.00
  4  C         C4  1.0000   0.077050   0.458150   0.147780    1a       1
                            0.000000   0.000000   0.000000  0.00
  5  C         C5  1.0000   0.244070   0.462640   0.150860    1a       1
                            0.000000   0.000000   0.000000  0.00
  6  C         C6  1.0000   0.406750   0.458450   0.156310    1a       1
                            0.000000   0.000000   0.000000  0.00
  7  C         C7  1.0000   0.577320   0.129890   0.124570    1a       1
                            0.000000   0.000000   0.000000  0.00
  8  C         C8  1.0000   0.572470   0.292240   0.127490    1a       1
                            0.000000   0.000000   0.000000  0.00
  9  C         C9  1.0000   0.744370   0.292050   0.122330    1a       1
                            0.000000   0.000000   0.000000  0.00
 10  C        C10  1.0000   0.577340   0.459020   0.140000    1a       1
                            0.000000   0.000000   0.000000  0.00
 11  C        C11  1.0000   0.744220   0.463660   0.131690    1a       1
                            0.000000   0.000000   0.000000  0.00
 12  C        C12  1.0000   0.906560   0.458650   0.131410    1a       1
                            0.000000   0.000000   0.000000  0.00
 13  C        C13  1.0000   0.077310   0.630350   0.138870    1a       1
                            0.000000   0.000000   0.000000  0.00
 14  C        C14  1.0000   0.073730   0.793170   0.160770    1a       1
                            0.000000   0.000000   0.000000  0.00
 15  C        C15  1.0000   0.243700   0.792590   0.132870    1a       1
                            0.000000   0.000000   0.000000  0.00
 16  C        C16  1.0000   0.079340   0.960570   0.183880    1a       1
                            0.000000   0.000000   0.000000  0.00
 17  C        C17  1.0000   0.244920   0.964490   0.159200    1a       1
                            0.000000   0.000000   0.000000  0.00
 18  C        C18  1.0000   0.406090   0.959400   0.133490    1a       1
                            0.000000   0.000000   0.000000  0.00
 19  C        C19  1.0000   0.578570   0.630570   0.150490    1a       1
                            0.000000   0.000000   0.000000  0.00
 20  C        C20  1.0000   0.573930   0.792780   0.142000    1a       1
                            0.000000   0.000000   0.000000  0.00
 21  C        C21  1.0000   0.745440   0.793260   0.169950    1a       1
                            0.000000   0.000000   0.000000  0.00
 22  C        C22  1.0000   0.578380   0.959640   0.136140    1a       1
                            0.000000   0.000000   0.000000  0.00
 23  C        C23  1.0000   0.745470   0.964740   0.162390    1a       1
                            0.000000   0.000000   0.000000  0.00
 24  C        C24  1.0000   0.908100   0.960740   0.186570    1a       1
                            0.000000   0.000000   0.000000  0.00
 25  N         N1  1.0000   0.188160   0.349950   0.172510    1a       1
                            0.000000   0.000000   0.000000  0.00
 26  N         N2  1.0000   0.354120   0.352470   0.178290    1a       1
                            0.000000   0.000000   0.000000  0.00
 27  N         N3  1.0000   0.520560   0.016240   0.129710    1a       1
                            0.000000   0.000000   0.000000  0.00
 28  N         N4  1.0000   0.686200   0.013630   0.151170    1a       1
                            0.000000   0.000000   0.000000  0.00
 29  N         N5  1.0000   0.853570   0.014210   0.177010    1a       1
                            0.000000   0.000000   0.000000  0.00
 30  N         N6  1.0000   0.522880   0.183740   0.125200    1a       1
                            0.000000   0.000000   0.000000  0.00
 31  N         N7  1.0000   0.685300   0.183610   0.120160    1a       1
                            0.000000   0.000000   0.000000  0.00
 32  N         N8  1.0000   0.522740   0.350990   0.132890    1a       1
                            0.000000   0.000000   0.000000  0.00
 33  N         N9  1.0000   0.686870   0.349120   0.127040    1a       1
                            0.000000   0.000000   0.000000  0.00
 34  N        N10  1.0000   0.852830   0.350640   0.123460    1a       1
                            0.000000   0.000000   0.000000  0.00
 35  N        N11  1.0000   0.020300   0.515650   0.138010    1a       1
                            0.000000   0.000000   0.000000  0.00
 36  N        N12  1.0000   0.184580   0.511380   0.139190    1a       1
                            0.000000   0.000000   0.000000  0.00
 37  N        N13  1.0000   0.352180   0.511560   0.143490    1a       1
                            0.000000   0.000000   0.000000  0.00
 38  N        N14  1.0000   0.024420   0.684840   0.154000    1a       1
                            0.000000   0.000000   0.000000  0.00
 39  N        N15  1.0000   0.184560   0.684170   0.127730    1a       1
                            0.000000   0.000000   0.000000  0.00
 40  N        N16  1.0000   0.025440   0.852430   0.176690    1a       1
                            0.000000   0.000000   0.000000  0.00
 41  N        N17  1.0000   0.187540   0.850100   0.150850    1a       1
                            0.000000   0.000000   0.000000  0.00
 42  N        N18  1.0000   0.351670   0.851530   0.124400    1a       1
                            0.000000   0.000000   0.000000  0.00
 43  N        N19  1.0000   0.520930   0.515990   0.148560    1a       1
                            0.000000   0.000000   0.000000  0.00
 44  N        N20  1.0000   0.685420   0.513270   0.137150    1a       1
                            0.000000   0.000000   0.000000  0.00
 45  N        N21  1.0000   0.852690   0.513060   0.132750    1a       1
                            0.000000   0.000000   0.000000  0.00
 46  N        N22  1.0000   0.524510   0.684330   0.139260    1a       1
                            0.000000   0.000000   0.000000  0.00
 47  N        N23  1.0000   0.686340   0.684890   0.165620    1a       1
                            0.000000   0.000000   0.000000  0.00
 48  N        N24  1.0000   0.524440   0.851620   0.131610    1a       1
                            0.000000   0.000000   0.000000  0.00
 49  N        N25  1.0000   0.688220   0.850260   0.157980    1a       1
                            0.000000   0.000000   0.000000  0.00
 50  N        N26  1.0000   0.853560   0.852560   0.183990    1a       1
                            0.000000   0.000000   0.000000  0.00
 51  N        N27  1.0000   0.022430   0.017680   0.194530    1a       1
                            0.000000   0.000000   0.000000  0.00
 52  N        N28  1.0000   0.187010   0.014060   0.175860    1a       1
                            0.000000   0.000000   0.000000  0.00
 53  N        N29  1.0000   0.352800   0.013330   0.150040    1a       1
                            0.000000   0.000000   0.000000  0.00
 54  N        N30  1.0000   0.025780   0.186350   0.196380    1a       1
                            0.000000   0.000000   0.000000  0.00
 55  N        N31  1.0000   0.187910   0.186550   0.201170    1a       1
                            0.000000   0.000000   0.000000  0.00
 56  N        N32  1.0000   0.024370   0.352000   0.168980    1a       1
                            0.000000   0.000000   0.000000  0.00
 57  K          K  1.0000   0.353660   0.682510   0.134910    1a       1
                            0.000000   0.000000   0.000000  0.00
 58 Cs         Cs  1.0000   0.853000   0.683260   0.159630    1a       1
                            0.000000   0.000000   0.000000  0.00
  0 0 0 0 0 0 0

The adsorption configuration of O2 at N sites on CN

_symmetry_space_group_name_H-M    'P1'
_symmetry_Int_Tables_number       1
_symmetry_cell_setting            triclinic
loop_
_symmetry_equiv_pos_as_xyz
  x,y,z
_cell_length_a                    14.4231
_cell_length_b                    14.4242
_cell_length_c                    10.7035
_cell_angle_alpha                 90.4215
_cell_angle_beta                  91.3461
_cell_angle_gamma                 119.9151
loop_
_atom_site_label
_atom_site_type_symbol
_atom_site_fract_x
_atom_site_fract_y
_atom_site_fract_z
_atom_site_U_iso_or_equiv
_atom_site_adp_type
_atom_site_occupancy
C1     C     0.07980   0.13211   0.20208   0.01267  Uiso   1.00
C2     C     0.07411   0.29361   0.18076   0.01267  Uiso   1.00
C3     C     0.24612   0.29382   0.18580   0.01267  Uiso   1.00
C4     C     0.07705   0.45815   0.14778   0.01267  Uiso   1.00
C5     C     0.24407   0.46264   0.15086   0.01267  Uiso   1.00
C6     C     0.40675   0.45845   0.15631   0.01267  Uiso   1.00
C7     C     0.57732   0.12989   0.12457   0.01267  Uiso   1.00
C8     C     0.57247   0.29224   0.12749   0.01267  Uiso   1.00
C9     C     0.74437   0.29205   0.12233   0.01267  Uiso   1.00
C10    C     0.57734   0.45902   0.14000   0.01267  Uiso   1.00
C11    C     0.74422   0.46366   0.13169   0.01267  Uiso   1.00
C12    C     0.90656   0.45865   0.13141   0.01267  Uiso   1.00
C13    C     0.07731   0.63035   0.13887   0.01267  Uiso   1.00
C14    C     0.07373   0.79317   0.16077   0.01267  Uiso   1.00
C15    C     0.24370   0.79259   0.13287   0.01267  Uiso   1.00
C16    C     0.07934   0.96057   0.18388   0.01267  Uiso   1.00
C17    C     0.24492   0.96449   0.15920   0.01267  Uiso   1.00
C18    C     0.40609   0.95940   0.13349   0.01267  Uiso   1.00
C19    C     0.57857   0.63057   0.15049   0.01267  Uiso   1.00
C20    C     0.57393   0.79278   0.14200   0.01267  Uiso   1.00
C21    C     0.74544   0.79326   0.16995   0.01267  Uiso   1.00
C22    C     0.57838   0.95964   0.13614   0.01267  Uiso   1.00
C23    C     0.74547   0.96474   0.16239   0.01267  Uiso   1.00
C24    C     0.90810   0.96074   0.18657   0.01267  Uiso   1.00
N25    N     0.18816   0.34995   0.17251   0.01267  Uiso   1.00
N26    N     0.35412   0.35247   0.17829   0.01267  Uiso   1.00
N27    N     0.52056   0.01624   0.12971   0.01267  Uiso   1.00
N28    N     0.68620   0.01363   0.15117   0.01267  Uiso   1.00
N29    N     0.85357   0.01421   0.17701   0.01267  Uiso   1.00
N30    N     0.52288   0.18374   0.12520   0.01267  Uiso   1.00
N31    N     0.68530   0.18361   0.12016   0.01267  Uiso   1.00
N32    N     0.52274   0.35099   0.13289   0.01267  Uiso   1.00
N33    N     0.68687   0.34912   0.12704   0.01267  Uiso   1.00
N34    N     0.85283   0.35064   0.12346   0.01267  Uiso   1.00
N35    N     0.02030   0.51565   0.13801   0.01267  Uiso   1.00
N36    N     0.18458   0.51138   0.13919   0.01267  Uiso   1.00
N37    N     0.35218   0.51156   0.14349   0.01267  Uiso   1.00
N38    N     0.02442   0.68484   0.15400   0.01267  Uiso   1.00
N39    N     0.18456   0.68417   0.12773   0.01267  Uiso   1.00
N40    N     0.02544   0.85243   0.17669   0.01267  Uiso   1.00
N41    N     0.18754   0.85010   0.15085   0.01267  Uiso   1.00
N42    N     0.35167   0.85153   0.12440   0.01267  Uiso   1.00
N43    N     0.52093   0.51599   0.14856   0.01267  Uiso   1.00
N44    N     0.68542   0.51327   0.13715   0.01267  Uiso   1.00
N45    N     0.85269   0.51306   0.13275   0.01267  Uiso   1.00
N46    N     0.52451   0.68433   0.13926   0.01267  Uiso   1.00
N47    N     0.68634   0.68489   0.16562   0.01267  Uiso   1.00
N48    N     0.52444   0.85162   0.13161   0.01267  Uiso   1.00
N49    N     0.68822   0.85026   0.15798   0.01267  Uiso   1.00
N50    N     0.85356   0.85256   0.18399   0.01267  Uiso   1.00
N51    N     0.02243   0.01768   0.19453   0.01267  Uiso   1.00
N52    N     0.18701   0.01406   0.17586   0.01267  Uiso   1.00
N53    N     0.35280   0.01333   0.15004   0.01267  Uiso   1.00
N54    N     0.02578   0.18635   0.19638   0.01267  Uiso   1.00
N55    N     0.18791   0.18655   0.20117   0.01267  Uiso   1.00
N56    N     0.02437   0.35200   0.16898   0.01267  Uiso   1.00
O57    O     0.44938   0.52133   0.40119   0.00000  Uiso   1.00
O58    O     0.54737   0.60701   0.40210   0.00000  Uiso   1.00


The adsorption configuration of O2 at N sites on CN-K
_symmetry_space_group_name_H-M    'P1'
_symmetry_Int_Tables_number       1
_symmetry_cell_setting            triclinic
loop_
_symmetry_equiv_pos_as_xyz
  x,y,z
_cell_length_a                    14.4231
_cell_length_b                    14.4242
_cell_length_c                    10.7035
_cell_angle_alpha                 90.4215
_cell_angle_beta                  91.3461
_cell_angle_gamma                 119.9151
loop_
_atom_site_label
_atom_site_type_symbol
_atom_site_fract_x
_atom_site_fract_y
_atom_site_fract_z
_atom_site_U_iso_or_equiv
_atom_site_adp_type
_atom_site_occupancy
C1     C     0.07980   0.13211   0.20208   0.01267  Uiso   1.00
C2     C     0.07411   0.29361   0.18076   0.01267  Uiso   1.00
C3     C     0.24612   0.29382   0.18580   0.01267  Uiso   1.00
C4     C     0.07705   0.45815   0.14778   0.01267  Uiso   1.00
C5     C     0.24407   0.46264   0.15086   0.01267  Uiso   1.00
C6     C     0.40675   0.45845   0.15631   0.01267  Uiso   1.00
C7     C     0.57732   0.12989   0.12457   0.01267  Uiso   1.00
C8     C     0.57247   0.29224   0.12749   0.01267  Uiso   1.00
C9     C     0.74437   0.29205   0.12233   0.01267  Uiso   1.00
C10    C     0.57734   0.45902   0.14000   0.01267  Uiso   1.00
C11    C     0.74422   0.46366   0.13169   0.01267  Uiso   1.00
C12    C     0.90656   0.45865   0.13141   0.01267  Uiso   1.00
C13    C     0.07731   0.63035   0.13887   0.01267  Uiso   1.00
C14    C     0.07373   0.79317   0.16077   0.01267  Uiso   1.00
C15    C     0.24370   0.79259   0.13287   0.01267  Uiso   1.00
C16    C     0.07934   0.96057   0.18388   0.01267  Uiso   1.00
C17    C     0.24492   0.96449   0.15920   0.01267  Uiso   1.00
C18    C     0.40609   0.95940   0.13349   0.01267  Uiso   1.00
C19    C     0.57857   0.63057   0.15049   0.01267  Uiso   1.00
C20    C     0.57393   0.79278   0.14200   0.01267  Uiso   1.00
C21    C     0.74544   0.79326   0.16995   0.01267  Uiso   1.00
C22    C     0.57838   0.95964   0.13614   0.01267  Uiso   1.00
C23    C     0.74547   0.96474   0.16239   0.01267  Uiso   1.00
C24    C     0.90810   0.96074   0.18657   0.01267  Uiso   1.00
N25    N     0.18816   0.34995   0.17251   0.01267  Uiso   1.00
N26    N     0.35412   0.35247   0.17829   0.01267  Uiso   1.00
N27    N     0.52056   0.01624   0.12971   0.01267  Uiso   1.00
N28    N     0.68620   0.01363   0.15117   0.01267  Uiso   1.00
N29    N     0.85357   0.01421   0.17701   0.01267  Uiso   1.00
N30    N     0.52288   0.18374   0.12520   0.01267  Uiso   1.00
N31    N     0.68530   0.18361   0.12016   0.01267  Uiso   1.00
N32    N     0.52274   0.35099   0.13289   0.01267  Uiso   1.00
N33    N     0.68687   0.34912   0.12704   0.01267  Uiso   1.00
N34    N     0.85283   0.35064   0.12346   0.01267  Uiso   1.00
N35    N     0.02030   0.51565   0.13801   0.01267  Uiso   1.00
N36    N     0.18458   0.51138   0.13919   0.01267  Uiso   1.00
N37    N     0.35218   0.51156   0.14349   0.01267  Uiso   1.00
N38    N     0.02442   0.68484   0.15400   0.01267  Uiso   1.00
N39    N     0.18456   0.68417   0.12773   0.01267  Uiso   1.00
N40    N     0.02544   0.85243   0.17669   0.01267  Uiso   1.00
N41    N     0.18754   0.85010   0.15085   0.01267  Uiso   1.00
N42    N     0.35167   0.85153   0.12440   0.01267  Uiso   1.00
N43    N     0.52093   0.51599   0.14856   0.01267  Uiso   1.00
N44    N     0.68542   0.51327   0.13715   0.01267  Uiso   1.00
N45    N     0.85269   0.51306   0.13275   0.01267  Uiso   1.00
N46    N     0.52451   0.68433   0.13926   0.01267  Uiso   1.00
N47    N     0.68634   0.68489   0.16562   0.01267  Uiso   1.00
N48    N     0.52444   0.85162   0.13161   0.01267  Uiso   1.00
N49    N     0.68822   0.85026   0.15798   0.01267  Uiso   1.00
N50    N     0.85356   0.85256   0.18399   0.01267  Uiso   1.00
N51    N     0.02243   0.01768   0.19453   0.01267  Uiso   1.00
N52    N     0.18701   0.01406   0.17586   0.01267  Uiso   1.00
N53    N     0.35280   0.01333   0.15004   0.01267  Uiso   1.00
N54    N     0.02578   0.18635   0.19638   0.01267  Uiso   1.00
N55    N     0.18791   0.18655   0.20117   0.01267  Uiso   1.00
N56    N     0.02437   0.35200   0.16898   0.01267  Uiso   1.00
K57    K     0.35366   0.68250   0.13491   0.00000  Uiso   1.00
O58    O     0.49684   0.67964   0.50117   0.00000  Uiso   1.00
O59    O     0.52852   0.68533   0.38286   0.00000  Uiso   1.00

The adsorption configuration of O2 at N sites on CN-Cs
_symmetry_space_group_name_H-M    'P1'
_symmetry_Int_Tables_number       1
_symmetry_cell_setting            triclinic
loop_
_symmetry_equiv_pos_as_xyz
  x,y,z
_cell_length_a                    14.4231
_cell_length_b                    14.4242
_cell_length_c                    10.7035
_cell_angle_alpha                 90.4215
_cell_angle_beta                  91.3461
_cell_angle_gamma                 119.9151
loop_
_atom_site_label
_atom_site_type_symbol
_atom_site_fract_x
_atom_site_fract_y
_atom_site_fract_z
_atom_site_U_iso_or_equiv
_atom_site_adp_type
_atom_site_occupancy
C1     C     0.07980   0.13211   0.20208   0.01267  Uiso   1.00
C2     C     0.07411   0.29361   0.18076   0.01267  Uiso   1.00
C3     C     0.24612   0.29382   0.18580   0.01267  Uiso   1.00
C4     C     0.07705   0.45815   0.14778   0.01267  Uiso   1.00
C5     C     0.24407   0.46264   0.15086   0.01267  Uiso   1.00
C6     C     0.40675   0.45845   0.15631   0.01267  Uiso   1.00
C7     C     0.57732   0.12989   0.12457   0.01267  Uiso   1.00
C8     C     0.57247   0.29224   0.12749   0.01267  Uiso   1.00
C9     C     0.74437   0.29205   0.12233   0.01267  Uiso   1.00
C10    C     0.57734   0.45902   0.14000   0.01267  Uiso   1.00
C11    C     0.74422   0.46366   0.13169   0.01267  Uiso   1.00
C12    C     0.90656   0.45865   0.13141   0.01267  Uiso   1.00
C13    C     0.07731   0.63035   0.13887   0.01267  Uiso   1.00
C14    C     0.07373   0.79317   0.16077   0.01267  Uiso   1.00
C15    C     0.24370   0.79259   0.13287   0.01267  Uiso   1.00
C16    C     0.07934   0.96057   0.18388   0.01267  Uiso   1.00
C17    C     0.24492   0.96449   0.15920   0.01267  Uiso   1.00
C18    C     0.40609   0.95940   0.13349   0.01267  Uiso   1.00
C19    C     0.57857   0.63057   0.15049   0.01267  Uiso   1.00
C20    C     0.57393   0.79278   0.14200   0.01267  Uiso   1.00
C21    C     0.74544   0.79326   0.16995   0.01267  Uiso   1.00
C22    C     0.57838   0.95964   0.13614   0.01267  Uiso   1.00
C23    C     0.74547   0.96474   0.16239   0.01267  Uiso   1.00
C24    C     0.90810   0.96074   0.18657   0.01267  Uiso   1.00
N25    N     0.18816   0.34995   0.17251   0.01267  Uiso   1.00
N26    N     0.35412   0.35247   0.17829   0.01267  Uiso   1.00
N27    N     0.52056   0.01624   0.12971   0.01267  Uiso   1.00
N28    N     0.68620   0.01363   0.15117   0.01267  Uiso   1.00
N29    N     0.85357   0.01421   0.17701   0.01267  Uiso   1.00
N30    N     0.52288   0.18374   0.12520   0.01267  Uiso   1.00
N31    N     0.68530   0.18361   0.12016   0.01267  Uiso   1.00
N32    N     0.52274   0.35099   0.13289   0.01267  Uiso   1.00
N33    N     0.68687   0.34912   0.12704   0.01267  Uiso   1.00
N34    N     0.85283   0.35064   0.12346   0.01267  Uiso   1.00
N35    N     0.02030   0.51565   0.13801   0.01267  Uiso   1.00
N36    N     0.18458   0.51138   0.13919   0.01267  Uiso   1.00
N37    N     0.35218   0.51156   0.14349   0.01267  Uiso   1.00
N38    N     0.02442   0.68484   0.15400   0.01267  Uiso   1.00
N39    N     0.18456   0.68417   0.12773   0.01267  Uiso   1.00
N40    N     0.02544   0.85243   0.17669   0.01267  Uiso   1.00
N41    N     0.18754   0.85010   0.15085   0.01267  Uiso   1.00
N42    N     0.35167   0.85153   0.12440   0.01267  Uiso   1.00
N43    N     0.52093   0.51599   0.14856   0.01267  Uiso   1.00
N44    N     0.68542   0.51327   0.13715   0.01267  Uiso   1.00
N45    N     0.85269   0.51306   0.13275   0.01267  Uiso   1.00
N46    N     0.52451   0.68433   0.13926   0.01267  Uiso   1.00
N47    N     0.68634   0.68489   0.16562   0.01267  Uiso   1.00
N48    N     0.52444   0.85162   0.13161   0.01267  Uiso   1.00
N49    N     0.68822   0.85026   0.15798   0.01267  Uiso   1.00
N50    N     0.85356   0.85256   0.18399   0.01267  Uiso   1.00
N51    N     0.02243   0.01768   0.19453   0.01267  Uiso   1.00
N52    N     0.18701   0.01406   0.17586   0.01267  Uiso   1.00
N53    N     0.35280   0.01333   0.15004   0.01267  Uiso   1.00
N54    N     0.02578   0.18635   0.19638   0.01267  Uiso   1.00
N55    N     0.18791   0.18655   0.20117   0.01267  Uiso   1.00
N56    N     0.02437   0.35200   0.16898   0.01267  Uiso   1.00
Cs57   Cs    0.85306   0.68300   0.15958   0.00000  Uiso   1.00
O58    O     0.81028   0.68737   0.45108   0.00000  Uiso   1.00
O59    O     0.70422   0.65127   0.44725   0.00000  Uiso   1.00

The adsorption configuration of O2 at N sites on CN-KCs
_symmetry_space_group_name_H-M    'P1'
_symmetry_Int_Tables_number       1
_symmetry_cell_setting            triclinic
loop_
_symmetry_equiv_pos_as_xyz
  x,y,z
_cell_length_a                    14.4231
_cell_length_b                    14.4242
_cell_length_c                    10.7035
_cell_angle_alpha                 90.4215
_cell_angle_beta                  91.3461
_cell_angle_gamma                 119.9151
loop_
_atom_site_label
_atom_site_type_symbol
_atom_site_fract_x
_atom_site_fract_y
_atom_site_fract_z
_atom_site_U_iso_or_equiv
_atom_site_adp_type
_atom_site_occupancy
C1     C     0.07980   0.13211   0.20208   0.01267  Uiso   1.00
C2     C     0.07411   0.29361   0.18076   0.01267  Uiso   1.00
C3     C     0.24612   0.29382   0.18580   0.01267  Uiso   1.00
C4     C     0.07705   0.45815   0.14778   0.01267  Uiso   1.00
C5     C     0.24407   0.46264   0.15086   0.01267  Uiso   1.00
C6     C     0.40675   0.45845   0.15631   0.01267  Uiso   1.00
C7     C     0.57732   0.12989   0.12457   0.01267  Uiso   1.00
C8     C     0.57247   0.29224   0.12749   0.01267  Uiso   1.00
C9     C     0.74437   0.29205   0.12233   0.01267  Uiso   1.00
C10    C     0.57734   0.45902   0.14000   0.01267  Uiso   1.00
C11    C     0.74422   0.46366   0.13169   0.01267  Uiso   1.00
C12    C     0.90656   0.45865   0.13141   0.01267  Uiso   1.00
C13    C     0.07731   0.63035   0.13887   0.01267  Uiso   1.00
C14    C     0.07373   0.79317   0.16077   0.01267  Uiso   1.00
C15    C     0.24370   0.79259   0.13287   0.01267  Uiso   1.00
C16    C     0.07934   0.96057   0.18388   0.01267  Uiso   1.00
C17    C     0.24492   0.96449   0.15920   0.01267  Uiso   1.00
C18    C     0.40609   0.95940   0.13349   0.01267  Uiso   1.00
C19    C     0.57857   0.63057   0.15049   0.01267  Uiso   1.00
C20    C     0.57393   0.79278   0.14200   0.01267  Uiso   1.00
C21    C     0.74544   0.79326   0.16995   0.01267  Uiso   1.00
C22    C     0.57838   0.95964   0.13614   0.01267  Uiso   1.00
C23    C     0.74547   0.96474   0.16239   0.01267  Uiso   1.00
C24    C     0.90810   0.96074   0.18657   0.01267  Uiso   1.00
N25    N     0.18816   0.34995   0.17251   0.01267  Uiso   1.00
N26    N     0.35412   0.35247   0.17829   0.01267  Uiso   1.00
N27    N     0.52056   0.01624   0.12971   0.01267  Uiso   1.00
N28    N     0.68620   0.01363   0.15117   0.01267  Uiso   1.00
N29    N     0.85357   0.01421   0.17701   0.01267  Uiso   1.00
N30    N     0.52288   0.18374   0.12520   0.01267  Uiso   1.00
N31    N     0.68530   0.18361   0.12016   0.01267  Uiso   1.00
N32    N     0.52274   0.35099   0.13289   0.01267  Uiso   1.00
N33    N     0.68687   0.34912   0.12704   0.01267  Uiso   1.00
N34    N     0.85283   0.35064   0.12346   0.01267  Uiso   1.00
N35    N     0.02030   0.51565   0.13801   0.01267  Uiso   1.00
N36    N     0.18458   0.51138   0.13919   0.01267  Uiso   1.00
N37    N     0.35218   0.51156   0.14349   0.01267  Uiso   1.00
N38    N     0.02442   0.68484   0.15400   0.01267  Uiso   1.00
N39    N     0.18456   0.68417   0.12773   0.01267  Uiso   1.00
N40    N     0.02544   0.85243   0.17669   0.01267  Uiso   1.00
N41    N     0.18754   0.85010   0.15085   0.01267  Uiso   1.00
N42    N     0.35167   0.85153   0.12440   0.01267  Uiso   1.00
N43    N     0.52093   0.51599   0.14856   0.01267  Uiso   1.00
N44    N     0.68542   0.51327   0.13715   0.01267  Uiso   1.00
N45    N     0.85269   0.51306   0.13275   0.01267  Uiso   1.00
N46    N     0.52451   0.68433   0.13926   0.01267  Uiso   1.00
N47    N     0.68634   0.68489   0.16562   0.01267  Uiso   1.00
N48    N     0.52444   0.85162   0.13161   0.01267  Uiso   1.00
N49    N     0.68822   0.85026   0.15798   0.01267  Uiso   1.00
N50    N     0.85356   0.85256   0.18399   0.01267  Uiso   1.00
N51    N     0.02243   0.01768   0.19453   0.01267  Uiso   1.00
N52    N     0.18701   0.01406   0.17586   0.01267  Uiso   1.00
N53    N     0.35280   0.01333   0.15004   0.01267  Uiso   1.00
N54    N     0.02578   0.18635   0.19638   0.01267  Uiso   1.00
N55    N     0.18791   0.18655   0.20117   0.01267  Uiso   1.00
N56    N     0.02437   0.35200   0.16898   0.01267  Uiso   1.00
K57    K     0.35366   0.68251   0.13491   0.00000  Uiso   1.00
Cs58   Cs    0.85300   0.68323   0.15962   0.00000  Uiso   1.00
O59    O     0.82165   0.64633   0.45382   0.00000  Uiso   1.00
O60    O     0.72968   0.64858   0.46386   0.00000  Uiso   1.00

The adsorption configuration of O2 at sites 1 on CN-KCs

_symmetry_space_group_name_H-M    'P1'
_symmetry_Int_Tables_number       1
_symmetry_cell_setting            triclinic
loop_
_symmetry_equiv_pos_as_xyz
  x,y,z
_cell_length_a                    14.4231
_cell_length_b                    14.4242
_cell_length_c                    10.7035
_cell_angle_alpha                 90.4215
_cell_angle_beta                  91.3461
_cell_angle_gamma                 119.9151
loop_
_atom_site_label
_atom_site_type_symbol
_atom_site_fract_x
_atom_site_fract_y
_atom_site_fract_z
_atom_site_U_iso_or_equiv
_atom_site_adp_type
_atom_site_occupancy
C1     C     0.07980   0.13211   0.20208   0.01267  Uiso   1.00
C2     C     0.07411   0.29361   0.18076   0.01267  Uiso   1.00
C3     C     0.24612   0.29382   0.18580   0.01267  Uiso   1.00
C4     C     0.07705   0.45815   0.14778   0.01267  Uiso   1.00
C5     C     0.24407   0.46264   0.15086   0.01267  Uiso   1.00
C6     C     0.40675   0.45845   0.15631   0.01267  Uiso   1.00
C7     C     0.57732   0.12989   0.12457   0.01267  Uiso   1.00
C8     C     0.57247   0.29224   0.12749   0.01267  Uiso   1.00
C9     C     0.74437   0.29205   0.12233   0.01267  Uiso   1.00
C10    C     0.57734   0.45902   0.14000   0.01267  Uiso   1.00
C11    C     0.74422   0.46366   0.13169   0.01267  Uiso   1.00
C12    C     0.90656   0.45865   0.13141   0.01267  Uiso   1.00
C13    C     0.07731   0.63035   0.13887   0.01267  Uiso   1.00
C14    C     0.07373   0.79317   0.16077   0.01267  Uiso   1.00
C15    C     0.24370   0.79259   0.13287   0.01267  Uiso   1.00
C16    C     0.07934   0.96057   0.18388   0.01267  Uiso   1.00
C17    C     0.24492   0.96449   0.15920   0.01267  Uiso   1.00
C18    C     0.40609   0.95940   0.13349   0.01267  Uiso   1.00
C19    C     0.57857   0.63057   0.15049   0.01267  Uiso   1.00
C20    C     0.57393   0.79278   0.14200   0.01267  Uiso   1.00
C21    C     0.74544   0.79326   0.16995   0.01267  Uiso   1.00
C22    C     0.57838   0.95964   0.13614   0.01267  Uiso   1.00
C23    C     0.74547   0.96474   0.16239   0.01267  Uiso   1.00
C24    C     0.90810   0.96074   0.18657   0.01267  Uiso   1.00
N25    N     0.18816   0.34995   0.17251   0.01267  Uiso   1.00
N26    N     0.35412   0.35247   0.17829   0.01267  Uiso   1.00
N27    N     0.52056   0.01624   0.12971   0.01267  Uiso   1.00
N28    N     0.68620   0.01363   0.15117   0.01267  Uiso   1.00
N29    N     0.85357   0.01421   0.17701   0.01267  Uiso   1.00
N30    N     0.52288   0.18374   0.12520   0.01267  Uiso   1.00
N31    N     0.68530   0.18361   0.12016   0.01267  Uiso   1.00
N32    N     0.52274   0.35099   0.13289   0.01267  Uiso   1.00
N33    N     0.68687   0.34912   0.12704   0.01267  Uiso   1.00
N34    N     0.85283   0.35064   0.12346   0.01267  Uiso   1.00
N35    N     0.02030   0.51565   0.13801   0.01267  Uiso   1.00
N36    N     0.18458   0.51138   0.13919   0.01267  Uiso   1.00
N37    N     0.35218   0.51156   0.14349   0.01267  Uiso   1.00
N38    N     0.02442   0.68484   0.15400   0.01267  Uiso   1.00
N39    N     0.18456   0.68417   0.12773   0.01267  Uiso   1.00
N40    N     0.02544   0.85243   0.17669   0.01267  Uiso   1.00
N41    N     0.18754   0.85010   0.15085   0.01267  Uiso   1.00
N42    N     0.35167   0.85153   0.12440   0.01267  Uiso   1.00
N43    N     0.52093   0.51599   0.14856   0.01267  Uiso   1.00
N44    N     0.68542   0.51327   0.13715   0.01267  Uiso   1.00
N45    N     0.85269   0.51306   0.13275   0.01267  Uiso   1.00
N46    N     0.52451   0.68433   0.13926   0.01267  Uiso   1.00
N47    N     0.68634   0.68489   0.16562   0.01267  Uiso   1.00
N48    N     0.52444   0.85162   0.13161   0.01267  Uiso   1.00
N49    N     0.68822   0.85026   0.15798   0.01267  Uiso   1.00
N50    N     0.85356   0.85256   0.18399   0.01267  Uiso   1.00
N51    N     0.02243   0.01768   0.19453   0.01267  Uiso   1.00
N52    N     0.18701   0.01406   0.17586   0.01267  Uiso   1.00
N53    N     0.35280   0.01333   0.15004   0.01267  Uiso   1.00
N54    N     0.02578   0.18635   0.19638   0.01267  Uiso   1.00
N55    N     0.18791   0.18655   0.20117   0.01267  Uiso   1.00
N56    N     0.02437   0.35200   0.16898   0.01267  Uiso   1.00
K57    K     0.35365   0.68251   0.13490   0.00000  Uiso   1.00
Cs58   Cs    0.85301   0.68317   0.15961   0.00000  Uiso   1.00
O59    O     0.82139   0.64592   0.45342   0.00000  Uiso   1.00
O60    O     0.77774   0.65918   0.55653   0.00000  Uiso   1.00

The adsorption configuration of O2 at sites 2 on CN-KCs

symmetry_space_group_name_H-M    'P1'
_symmetry_Int_Tables_number       1
_symmetry_cell_setting            triclinic
loop_
_symmetry_equiv_pos_as_xyz
  x,y,z
_cell_length_a                    14.4231
_cell_length_b                    14.4242
_cell_length_c                    10.7035
_cell_angle_alpha                 90.4215
_cell_angle_beta                  91.3461
_cell_angle_gamma                 119.9151
loop_
_atom_site_label
_atom_site_type_symbol
_atom_site_fract_x
_atom_site_fract_y
_atom_site_fract_z
_atom_site_U_iso_or_equiv
_atom_site_adp_type
_atom_site_occupancy
C1     C     0.07980   0.13211   0.20208   0.01267  Uiso   1.00
C2     C     0.07411   0.29361   0.18076   0.01267  Uiso   1.00
C3     C     0.24612   0.29382   0.18580   0.01267  Uiso   1.00
C4     C     0.07705   0.45815   0.14778   0.01267  Uiso   1.00
C5     C     0.24407   0.46264   0.15086   0.01267  Uiso   1.00
C6     C     0.40675   0.45845   0.15631   0.01267  Uiso   1.00
C7     C     0.57732   0.12989   0.12457   0.01267  Uiso   1.00
C8     C     0.57247   0.29224   0.12749   0.01267  Uiso   1.00
C9     C     0.74437   0.29205   0.12233   0.01267  Uiso   1.00
C10    C     0.57734   0.45902   0.14000   0.01267  Uiso   1.00
C11    C     0.74422   0.46366   0.13169   0.01267  Uiso   1.00
C12    C     0.90656   0.45865   0.13141   0.01267  Uiso   1.00
C13    C     0.07731   0.63035   0.13887   0.01267  Uiso   1.00
C14    C     0.07373   0.79317   0.16077   0.01267  Uiso   1.00
C15    C     0.24370   0.79259   0.13287   0.01267  Uiso   1.00
C16    C     0.07934   0.96057   0.18388   0.01267  Uiso   1.00
C17    C     0.24492   0.96449   0.15920   0.01267  Uiso   1.00
C18    C     0.40609   0.95940   0.13349   0.01267  Uiso   1.00
C19    C     0.57857   0.63057   0.15049   0.01267  Uiso   1.00
C20    C     0.57393   0.79278   0.14200   0.01267  Uiso   1.00
C21    C     0.74544   0.79326   0.16995   0.01267  Uiso   1.00
C22    C     0.57838   0.95964   0.13614   0.01267  Uiso   1.00
C23    C     0.74547   0.96474   0.16239   0.01267  Uiso   1.00
C24    C     0.90810   0.96074   0.18657   0.01267  Uiso   1.00
N25    N     0.18816   0.34995   0.17251   0.01267  Uiso   1.00
N26    N     0.35412   0.35247   0.17829   0.01267  Uiso   1.00
N27    N     0.52056   0.01624   0.12971   0.01267  Uiso   1.00
N28    N     0.68620   0.01363   0.15117   0.01267  Uiso   1.00
N29    N     0.85357   0.01421   0.17701   0.01267  Uiso   1.00
N30    N     0.52288   0.18374   0.12520   0.01267  Uiso   1.00
N31    N     0.68530   0.18361   0.12016   0.01267  Uiso   1.00
N32    N     0.52274   0.35099   0.13289   0.01267  Uiso   1.00
N33    N     0.68687   0.34912   0.12704   0.01267  Uiso   1.00
N34    N     0.85283   0.35064   0.12346   0.01267  Uiso   1.00
N35    N     0.02030   0.51565   0.13801   0.01267  Uiso   1.00
N36    N     0.18458   0.51138   0.13919   0.01267  Uiso   1.00
N37    N     0.35218   0.51156   0.14349   0.01267  Uiso   1.00
N38    N     0.02442   0.68484   0.15400   0.01267  Uiso   1.00
N39    N     0.18456   0.68417   0.12773   0.01267  Uiso   1.00
N40    N     0.02544   0.85243   0.17669   0.01267  Uiso   1.00
N41    N     0.18754   0.85010   0.15085   0.01267  Uiso   1.00
N42    N     0.35167   0.85153   0.12440   0.01267  Uiso   1.00
N43    N     0.52093   0.51599   0.14856   0.01267  Uiso   1.00
N44    N     0.68542   0.51327   0.13715   0.01267  Uiso   1.00
N45    N     0.85269   0.51306   0.13275   0.01267  Uiso   1.00
N46    N     0.52451   0.68433   0.13926   0.01267  Uiso   1.00
N47    N     0.68634   0.68489   0.16562   0.01267  Uiso   1.00
N48    N     0.52444   0.85162   0.13161   0.01267  Uiso   1.00
N49    N     0.68822   0.85026   0.15798   0.01267  Uiso   1.00
N50    N     0.85356   0.85256   0.18399   0.01267  Uiso   1.00
N51    N     0.02243   0.01768   0.19453   0.01267  Uiso   1.00
N52    N     0.18701   0.01406   0.17586   0.01267  Uiso   1.00
N53    N     0.35280   0.01333   0.15004   0.01267  Uiso   1.00
N54    N     0.02578   0.18635   0.19638   0.01267  Uiso   1.00
N55    N     0.18791   0.18655   0.20117   0.01267  Uiso   1.00
N56    N     0.02437   0.35200   0.16898   0.01267  Uiso   1.00
K57    K     0.35364   0.68249   0.13489   0.00000  Uiso   1.00
Cs58   Cs    0.85303   0.68295   0.15958   0.00000  Uiso   1.00
O59    O     0.77454   0.66673   0.47790   0.00000  Uiso   1.00
O60    O     0.70363   0.69115   0.42584   0.00000  Uiso   1.00

The adsorption configuration of O2 at sites 3 on CN-KCs

_symmetry_space_group_name_H-M    'P1'
_symmetry_Int_Tables_number       1
_symmetry_cell_setting            triclinic
loop_
_symmetry_equiv_pos_as_xyz
  x,y,z
_cell_length_a                    14.4231
_cell_length_b                    14.4242
_cell_length_c                    10.7035
_cell_angle_alpha                 90.4215
_cell_angle_beta                  91.3461
_cell_angle_gamma                 119.9151
loop_
_atom_site_label
_atom_site_type_symbol
_atom_site_fract_x
_atom_site_fract_y
_atom_site_fract_z
_atom_site_U_iso_or_equiv
_atom_site_adp_type
_atom_site_occupancy
C1     C     0.07980   0.13211   0.20208   0.01267  Uiso   1.00
C2     C     0.07411   0.29361   0.18076   0.01267  Uiso   1.00
C3     C     0.24612   0.29382   0.18580   0.01267  Uiso   1.00
C4     C     0.07705   0.45815   0.14778   0.01267  Uiso   1.00
C5     C     0.24407   0.46264   0.15086   0.01267  Uiso   1.00
C6     C     0.40675   0.45845   0.15631   0.01267  Uiso   1.00
C7     C     0.57732   0.12989   0.12457   0.01267  Uiso   1.00
C8     C     0.57247   0.29224   0.12749   0.01267  Uiso   1.00
C9     C     0.74437   0.29205   0.12233   0.01267  Uiso   1.00
C10    C     0.57734   0.45902   0.14000   0.01267  Uiso   1.00
C11    C     0.74422   0.46366   0.13169   0.01267  Uiso   1.00
C12    C     0.90656   0.45865   0.13141   0.01267  Uiso   1.00
C13    C     0.07731   0.63035   0.13887   0.01267  Uiso   1.00
C14    C     0.07373   0.79317   0.16077   0.01267  Uiso   1.00
C15    C     0.24370   0.79259   0.13287   0.01267  Uiso   1.00
C16    C     0.07934   0.96057   0.18388   0.01267  Uiso   1.00
C17    C     0.24492   0.96449   0.15920   0.01267  Uiso   1.00
C18    C     0.40609   0.95940   0.13349   0.01267  Uiso   1.00
C19    C     0.57857   0.63057   0.15049   0.01267  Uiso   1.00
C20    C     0.57393   0.79278   0.14200   0.01267  Uiso   1.00
C21    C     0.74544   0.79326   0.16995   0.01267  Uiso   1.00
C22    C     0.57838   0.95964   0.13614   0.01267  Uiso   1.00
C23    C     0.74547   0.96474   0.16239   0.01267  Uiso   1.00
C24    C     0.90810   0.96074   0.18657   0.01267  Uiso   1.00
N25    N     0.18816   0.34995   0.17251   0.01267  Uiso   1.00
N26    N     0.35412   0.35247   0.17829   0.01267  Uiso   1.00
N27    N     0.52056   0.01624   0.12971   0.01267  Uiso   1.00
N28    N     0.68620   0.01363   0.15117   0.01267  Uiso   1.00
N29    N     0.85357   0.01421   0.17701   0.01267  Uiso   1.00
N30    N     0.52288   0.18374   0.12520   0.01267  Uiso   1.00
N31    N     0.68530   0.18361   0.12016   0.01267  Uiso   1.00
N32    N     0.52274   0.35099   0.13289   0.01267  Uiso   1.00
N33    N     0.68687   0.34912   0.12704   0.01267  Uiso   1.00
N34    N     0.85283   0.35064   0.12346   0.01267  Uiso   1.00
N35    N     0.02030   0.51565   0.13801   0.01267  Uiso   1.00
N36    N     0.18458   0.51138   0.13919   0.01267  Uiso   1.00
N37    N     0.35218   0.51156   0.14349   0.01267  Uiso   1.00
N38    N     0.02442   0.68484   0.15400   0.01267  Uiso   1.00
N39    N     0.18456   0.68417   0.12773   0.01267  Uiso   1.00
N40    N     0.02544   0.85243   0.17669   0.01267  Uiso   1.00
N41    N     0.18754   0.85010   0.15085   0.01267  Uiso   1.00
N42    N     0.35167   0.85153   0.12440   0.01267  Uiso   1.00
N43    N     0.52093   0.51599   0.14856   0.01267  Uiso   1.00
N44    N     0.68542   0.51327   0.13715   0.01267  Uiso   1.00
N45    N     0.85269   0.51306   0.13275   0.01267  Uiso   1.00
N46    N     0.52451   0.68433   0.13926   0.01267  Uiso   1.00
N47    N     0.68634   0.68489   0.16562   0.01267  Uiso   1.00
N48    N     0.52444   0.85162   0.13161   0.01267  Uiso   1.00
N49    N     0.68822   0.85026   0.15798   0.01267  Uiso   1.00
N50    N     0.85356   0.85256   0.18399   0.01267  Uiso   1.00
N51    N     0.02243   0.01768   0.19453   0.01267  Uiso   1.00
N52    N     0.18701   0.01406   0.17586   0.01267  Uiso   1.00
N53    N     0.35280   0.01333   0.15004   0.01267  Uiso   1.00
N54    N     0.02578   0.18635   0.19638   0.01267  Uiso   1.00
N55    N     0.18791   0.18655   0.20117   0.01267  Uiso   1.00
N56    N     0.02437   0.35200   0.16898   0.01267  Uiso   1.00
K57    K     0.35368   0.68249   0.13492   0.00000  Uiso   1.00
Cs58   Cs    0.85301   0.68319   0.15961   0.00000  Uiso   1.00
O59    O     0.59211   0.64821   0.46421   0.00000  Uiso   1.00
O60    O     0.51279   0.65579   0.40370   0.00000  Uiso   1.00

The adsorption configuration of O2 at sites 4 on CN-KCs

_symmetry_space_group_name_H-M    'P1'
_symmetry_Int_Tables_number       1
_symmetry_cell_setting            triclinic
loop_
_symmetry_equiv_pos_as_xyz
  x,y,z
_cell_length_a                    14.4231
_cell_length_b                    14.4242
_cell_length_c                    10.7035
_cell_angle_alpha                 90.4215
_cell_angle_beta                  91.3461
_cell_angle_gamma                 119.9151
loop_
_atom_site_label
_atom_site_type_symbol
_atom_site_fract_x
_atom_site_fract_y
_atom_site_fract_z
_atom_site_U_iso_or_equiv
_atom_site_adp_type
_atom_site_occupancy
C1     C     0.07980   0.13211   0.20208   0.01267  Uiso   1.00
C2     C     0.07411   0.29361   0.18076   0.01267  Uiso   1.00
C3     C     0.24612   0.29382   0.18580   0.01267  Uiso   1.00
C4     C     0.07705   0.45815   0.14778   0.01267  Uiso   1.00
C5     C     0.24407   0.46264   0.15086   0.01267  Uiso   1.00
C6     C     0.40675   0.45845   0.15631   0.01267  Uiso   1.00
C7     C     0.57732   0.12989   0.12457   0.01267  Uiso   1.00
C8     C     0.57247   0.29224   0.12749   0.01267  Uiso   1.00
C9     C     0.74437   0.29205   0.12233   0.01267  Uiso   1.00
C10    C     0.57734   0.45902   0.14000   0.01267  Uiso   1.00
C11    C     0.74422   0.46366   0.13169   0.01267  Uiso   1.00
C12    C     0.90656   0.45865   0.13141   0.01267  Uiso   1.00
C13    C     0.07731   0.63035   0.13887   0.01267  Uiso   1.00
C14    C     0.07373   0.79317   0.16077   0.01267  Uiso   1.00
C15    C     0.24370   0.79259   0.13287   0.01267  Uiso   1.00
C16    C     0.07934   0.96057   0.18388   0.01267  Uiso   1.00
C17    C     0.24492   0.96449   0.15920   0.01267  Uiso   1.00
C18    C     0.40609   0.95940   0.13349   0.01267  Uiso   1.00
C19    C     0.57857   0.63057   0.15049   0.01267  Uiso   1.00
C20    C     0.57393   0.79278   0.14200   0.01267  Uiso   1.00
C21    C     0.74544   0.79326   0.16995   0.01267  Uiso   1.00
C22    C     0.57838   0.95964   0.13614   0.01267  Uiso   1.00
C23    C     0.74547   0.96474   0.16239   0.01267  Uiso   1.00
C24    C     0.90810   0.96074   0.18657   0.01267  Uiso   1.00
N25    N     0.18816   0.34995   0.17251   0.01267  Uiso   1.00
N26    N     0.35412   0.35247   0.17829   0.01267  Uiso   1.00
N27    N     0.52056   0.01624   0.12971   0.01267  Uiso   1.00
N28    N     0.68620   0.01363   0.15117   0.01267  Uiso   1.00
N29    N     0.85357   0.01421   0.17701   0.01267  Uiso   1.00
N30    N     0.52288   0.18374   0.12520   0.01267  Uiso   1.00
N31    N     0.68530   0.18361   0.12016   0.01267  Uiso   1.00
N32    N     0.52274   0.35099   0.13289   0.01267  Uiso   1.00
N33    N     0.68687   0.34912   0.12704   0.01267  Uiso   1.00
N34    N     0.85283   0.35064   0.12346   0.01267  Uiso   1.00
N35    N     0.02030   0.51565   0.13801   0.01267  Uiso   1.00
N36    N     0.18458   0.51138   0.13919   0.01267  Uiso   1.00
N37    N     0.35218   0.51156   0.14349   0.01267  Uiso   1.00
N38    N     0.02442   0.68484   0.15400   0.01267  Uiso   1.00
N39    N     0.18456   0.68417   0.12773   0.01267  Uiso   1.00
N40    N     0.02544   0.85243   0.17669   0.01267  Uiso   1.00
N41    N     0.18754   0.85010   0.15085   0.01267  Uiso   1.00
N42    N     0.35167   0.85153   0.12440   0.01267  Uiso   1.00
N43    N     0.52093   0.51599   0.14856   0.01267  Uiso   1.00
N44    N     0.68542   0.51327   0.13715   0.01267  Uiso   1.00
N45    N     0.85269   0.51306   0.13275   0.01267  Uiso   1.00
N46    N     0.52451   0.68433   0.13926   0.01267  Uiso   1.00
N47    N     0.68634   0.68489   0.16562   0.01267  Uiso   1.00
N48    N     0.52444   0.85162   0.13161   0.01267  Uiso   1.00
N49    N     0.68822   0.85026   0.15798   0.01267  Uiso   1.00
N50    N     0.85356   0.85256   0.18399   0.01267  Uiso   1.00
N51    N     0.02243   0.01768   0.19453   0.01267  Uiso   1.00
N52    N     0.18701   0.01406   0.17586   0.01267  Uiso   1.00
N53    N     0.35280   0.01333   0.15004   0.01267  Uiso   1.00
N54    N     0.02578   0.18635   0.19638   0.01267  Uiso   1.00
N55    N     0.18791   0.18655   0.20117   0.01267  Uiso   1.00
N56    N     0.02437   0.35200   0.16898   0.01267  Uiso   1.00
K57    K     0.35366   0.68250   0.13491   0.00000  Uiso   1.00
Cs58   Cs    0.85301   0.68313   0.15960   0.00000  Uiso   1.00
O59    O     0.46935   0.69657   0.67712   0.00000  Uiso   1.00
O60    O     0.41892   0.70216   0.57371   0.00000  Uiso   1.00

The adsorption configuration of H2O at sites 1 on CN-KCs

_symmetry_space_group_name_H-M    'P1'
_symmetry_Int_Tables_number       1
_symmetry_cell_setting            triclinic
loop_
_symmetry_equiv_pos_as_xyz
  x,y,z
_cell_length_a                    14.4231
_cell_length_b                    14.4242
_cell_length_c                    10.7035
_cell_angle_alpha                 90.4215
_cell_angle_beta                  91.3461
_cell_angle_gamma                 119.9151
loop_
_atom_site_label
_atom_site_type_symbol
_atom_site_fract_x
_atom_site_fract_y
_atom_site_fract_z
_atom_site_U_iso_or_equiv
_atom_site_adp_type
_atom_site_occupancy
C1     C     0.07980   0.13211   0.20208   0.01267  Uiso   1.00
C2     C     0.07411   0.29361   0.18076   0.01267  Uiso   1.00
C3     C     0.24612   0.29382   0.18580   0.01267  Uiso   1.00
C4     C     0.07705   0.45815   0.14778   0.01267  Uiso   1.00
C5     C     0.24407   0.46264   0.15086   0.01267  Uiso   1.00
C6     C     0.40675   0.45845   0.15631   0.01267  Uiso   1.00
C7     C     0.57732   0.12989   0.12457   0.01267  Uiso   1.00
C8     C     0.57247   0.29224   0.12749   0.01267  Uiso   1.00
C9     C     0.74437   0.29205   0.12233   0.01267  Uiso   1.00
C10    C     0.57734   0.45902   0.14000   0.01267  Uiso   1.00
C11    C     0.74422   0.46366   0.13169   0.01267  Uiso   1.00
C12    C     0.90656   0.45865   0.13141   0.01267  Uiso   1.00
C13    C     0.07731   0.63035   0.13887   0.01267  Uiso   1.00
C14    C     0.07373   0.79317   0.16077   0.01267  Uiso   1.00
C15    C     0.24370   0.79259   0.13287   0.01267  Uiso   1.00
C16    C     0.07934   0.96057   0.18388   0.01267  Uiso   1.00
C17    C     0.24492   0.96449   0.15920   0.01267  Uiso   1.00
C18    C     0.40609   0.95940   0.13349   0.01267  Uiso   1.00
C19    C     0.57857   0.63057   0.15049   0.01267  Uiso   1.00
C20    C     0.57393   0.79278   0.14200   0.01267  Uiso   1.00
C21    C     0.74544   0.79326   0.16995   0.01267  Uiso   1.00
C22    C     0.57838   0.95964   0.13614   0.01267  Uiso   1.00
C23    C     0.74547   0.96474   0.16239   0.01267  Uiso   1.00
C24    C     0.90810   0.96074   0.18657   0.01267  Uiso   1.00
N25    N     0.18816   0.34995   0.17251   0.01267  Uiso   1.00
N26    N     0.35412   0.35247   0.17829   0.01267  Uiso   1.00
N27    N     0.52056   0.01624   0.12971   0.01267  Uiso   1.00
N28    N     0.68620   0.01363   0.15117   0.01267  Uiso   1.00
N29    N     0.85357   0.01421   0.17701   0.01267  Uiso   1.00
N30    N     0.52288   0.18374   0.12520   0.01267  Uiso   1.00
N31    N     0.68530   0.18361   0.12016   0.01267  Uiso   1.00
N32    N     0.52274   0.35099   0.13289   0.01267  Uiso   1.00
N33    N     0.68687   0.34912   0.12704   0.01267  Uiso   1.00
N34    N     0.85283   0.35064   0.12346   0.01267  Uiso   1.00
N35    N     0.02030   0.51565   0.13801   0.01267  Uiso   1.00
N36    N     0.18458   0.51138   0.13919   0.01267  Uiso   1.00
N37    N     0.35218   0.51156   0.14349   0.01267  Uiso   1.00
N38    N     0.02442   0.68484   0.15400   0.01267  Uiso   1.00
N39    N     0.18456   0.68417   0.12773   0.01267  Uiso   1.00
N40    N     0.02544   0.85243   0.17669   0.01267  Uiso   1.00
N41    N     0.18754   0.85010   0.15085   0.01267  Uiso   1.00
N42    N     0.35167   0.85153   0.12440   0.01267  Uiso   1.00
N43    N     0.52093   0.51599   0.14856   0.01267  Uiso   1.00
N44    N     0.68542   0.51327   0.13715   0.01267  Uiso   1.00
N45    N     0.85269   0.51306   0.13275   0.01267  Uiso   1.00
N46    N     0.52451   0.68433   0.13926   0.01267  Uiso   1.00
N47    N     0.68634   0.68489   0.16562   0.01267  Uiso   1.00
N48    N     0.52444   0.85162   0.13161   0.01267  Uiso   1.00
N49    N     0.68822   0.85026   0.15798   0.01267  Uiso   1.00
N50    N     0.85356   0.85256   0.18399   0.01267  Uiso   1.00
N51    N     0.02243   0.01768   0.19453   0.01267  Uiso   1.00
N52    N     0.18701   0.01406   0.17586   0.01267  Uiso   1.00
N53    N     0.35280   0.01333   0.15004   0.01267  Uiso   1.00
N54    N     0.02578   0.18635   0.19638   0.01267  Uiso   1.00
N55    N     0.18791   0.18655   0.20117   0.01267  Uiso   1.00
N56    N     0.02437   0.35200   0.16898   0.01267  Uiso   1.00
K57    K     0.35364   0.68251   0.13490   0.00000  Uiso   1.00
Cs58   Cs    0.85301   0.68310   0.15960   0.00000  Uiso   1.00
O59    O     0.82216   0.64411   0.45337   0.00000  Uiso   1.00
H60    H     0.80935   0.67764   0.52643   0.00000  Uiso   1.00
H61    H     0.84583   0.59385   0.48036   0.00000  Uiso   1.00

The adsorption configuration of H2O at sites 2 on CN-KCs

_symmetry_space_group_name_H-M    'P1'
_symmetry_Int_Tables_number       1
_symmetry_cell_setting            triclinic
loop_
_symmetry_equiv_pos_as_xyz
  x,y,z
_cell_length_a                    14.4231
_cell_length_b                    14.4242
_cell_length_c                    10.7035
_cell_angle_alpha                 90.4215
_cell_angle_beta                  91.3461
_cell_angle_gamma                 119.9151
loop_
_atom_site_label
_atom_site_type_symbol
_atom_site_fract_x
_atom_site_fract_y
_atom_site_fract_z
_atom_site_U_iso_or_equiv
_atom_site_adp_type
_atom_site_occupancy
C1     C     0.07980   0.13211   0.20208   0.01267  Uiso   1.00
C2     C     0.07411   0.29361   0.18076   0.01267  Uiso   1.00
C3     C     0.24612   0.29382   0.18580   0.01267  Uiso   1.00
C4     C     0.07705   0.45815   0.14778   0.01267  Uiso   1.00
C5     C     0.24407   0.46264   0.15086   0.01267  Uiso   1.00
C6     C     0.40675   0.45845   0.15631   0.01267  Uiso   1.00
C7     C     0.57732   0.12989   0.12457   0.01267  Uiso   1.00
C8     C     0.57247   0.29224   0.12749   0.01267  Uiso   1.00
C9     C     0.74437   0.29205   0.12233   0.01267  Uiso   1.00
C10    C     0.57734   0.45902   0.14000   0.01267  Uiso   1.00
C11    C     0.74422   0.46366   0.13169   0.01267  Uiso   1.00
C12    C     0.90656   0.45865   0.13141   0.01267  Uiso   1.00
C13    C     0.07731   0.63035   0.13887   0.01267  Uiso   1.00
C14    C     0.07373   0.79317   0.16077   0.01267  Uiso   1.00
C15    C     0.24370   0.79259   0.13287   0.01267  Uiso   1.00
C16    C     0.07934   0.96057   0.18388   0.01267  Uiso   1.00
C17    C     0.24492   0.96449   0.15920   0.01267  Uiso   1.00
C18    C     0.40609   0.95940   0.13349   0.01267  Uiso   1.00
C19    C     0.57857   0.63057   0.15049   0.01267  Uiso   1.00
C20    C     0.57393   0.79278   0.14200   0.01267  Uiso   1.00
C21    C     0.74544   0.79326   0.16995   0.01267  Uiso   1.00
C22    C     0.57838   0.95964   0.13614   0.01267  Uiso   1.00
C23    C     0.74547   0.96474   0.16239   0.01267  Uiso   1.00
C24    C     0.90810   0.96074   0.18657   0.01267  Uiso   1.00
N25    N     0.18816   0.34995   0.17251   0.01267  Uiso   1.00
N26    N     0.35412   0.35247   0.17829   0.01267  Uiso   1.00
N27    N     0.52056   0.01624   0.12971   0.01267  Uiso   1.00
N28    N     0.68620   0.01363   0.15117   0.01267  Uiso   1.00
N29    N     0.85357   0.01421   0.17701   0.01267  Uiso   1.00
N30    N     0.52288   0.18374   0.12520   0.01267  Uiso   1.00
N31    N     0.68530   0.18361   0.12016   0.01267  Uiso   1.00
N32    N     0.52274   0.35099   0.13289   0.01267  Uiso   1.00
N33    N     0.68687   0.34912   0.12704   0.01267  Uiso   1.00
N34    N     0.85283   0.35064   0.12346   0.01267  Uiso   1.00
N35    N     0.02030   0.51565   0.13801   0.01267  Uiso   1.00
N36    N     0.18458   0.51138   0.13919   0.01267  Uiso   1.00
N37    N     0.35218   0.51156   0.14349   0.01267  Uiso   1.00
N38    N     0.02442   0.68484   0.15400   0.01267  Uiso   1.00
N39    N     0.18456   0.68417   0.12773   0.01267  Uiso   1.00
N40    N     0.02544   0.85243   0.17669   0.01267  Uiso   1.00
N41    N     0.18754   0.85010   0.15085   0.01267  Uiso   1.00
N42    N     0.35167   0.85153   0.12440   0.01267  Uiso   1.00
N43    N     0.52093   0.51599   0.14856   0.01267  Uiso   1.00
N44    N     0.68542   0.51327   0.13715   0.01267  Uiso   1.00
N45    N     0.85269   0.51306   0.13275   0.01267  Uiso   1.00
N46    N     0.52451   0.68433   0.13926   0.01267  Uiso   1.00
N47    N     0.68634   0.68489   0.16562   0.01267  Uiso   1.00
N48    N     0.52444   0.85162   0.13161   0.01267  Uiso   1.00
N49    N     0.68822   0.85026   0.15798   0.01267  Uiso   1.00
N50    N     0.85356   0.85256   0.18399   0.01267  Uiso   1.00
N51    N     0.02243   0.01768   0.19453   0.01267  Uiso   1.00
N52    N     0.18701   0.01406   0.17586   0.01267  Uiso   1.00
N53    N     0.35280   0.01333   0.15004   0.01267  Uiso   1.00
N54    N     0.02578   0.18635   0.19638   0.01267  Uiso   1.00
N55    N     0.18791   0.18655   0.20117   0.01267  Uiso   1.00
N56    N     0.02437   0.35200   0.16898   0.01267  Uiso   1.00
K57    K     0.35355   0.68251   0.13483   0.00000  Uiso   1.00
Cs58   Cs    0.85306   0.68288   0.15965   0.00000  Uiso   1.00
O59    O     0.74320   0.69870   0.47768   0.00000  Uiso   1.00
H60    H     0.71296   0.72438   0.54228   0.00000  Uiso   1.00
H61    H     0.78920   0.67472   0.51945   0.00000  Uiso   1.00

The adsorption configuration of H2O at sites 3 on CN-KCs

_symmetry_space_group_name_H-M    'P1'
_symmetry_Int_Tables_number       1
_symmetry_cell_setting            triclinic
loop_
_symmetry_equiv_pos_as_xyz
  x,y,z
_cell_length_a                    14.4231
_cell_length_b                    14.4242
_cell_length_c                    10.7035
_cell_angle_alpha                 90.4215
_cell_angle_beta                  91.3461
_cell_angle_gamma                 119.9151
loop_
_atom_site_label
_atom_site_type_symbol
_atom_site_fract_x
_atom_site_fract_y
_atom_site_fract_z
_atom_site_U_iso_or_equiv
_atom_site_adp_type
_atom_site_occupancy
C1     C     0.07980   0.13211   0.20208   0.01267  Uiso   1.00
C2     C     0.07411   0.29361   0.18076   0.01267  Uiso   1.00
C3     C     0.24612   0.29382   0.18580   0.01267  Uiso   1.00
C4     C     0.07705   0.45815   0.14778   0.01267  Uiso   1.00
C5     C     0.24407   0.46264   0.15086   0.01267  Uiso   1.00
C6     C     0.40675   0.45845   0.15631   0.01267  Uiso   1.00
C7     C     0.57732   0.12989   0.12457   0.01267  Uiso   1.00
C8     C     0.57247   0.29224   0.12749   0.01267  Uiso   1.00
C9     C     0.74437   0.29205   0.12233   0.01267  Uiso   1.00
C10    C     0.57734   0.45902   0.14000   0.01267  Uiso   1.00
C11    C     0.74422   0.46366   0.13169   0.01267  Uiso   1.00
C12    C     0.90656   0.45865   0.13141   0.01267  Uiso   1.00
C13    C     0.07731   0.63035   0.13887   0.01267  Uiso   1.00
C14    C     0.07373   0.79317   0.16077   0.01267  Uiso   1.00
C15    C     0.24370   0.79259   0.13287   0.01267  Uiso   1.00
C16    C     0.07934   0.96057   0.18388   0.01267  Uiso   1.00
C17    C     0.24492   0.96449   0.15920   0.01267  Uiso   1.00
C18    C     0.40609   0.95940   0.13349   0.01267  Uiso   1.00
C19    C     0.57857   0.63057   0.15049   0.01267  Uiso   1.00
C20    C     0.57393   0.79278   0.14200   0.01267  Uiso   1.00
C21    C     0.74544   0.79326   0.16995   0.01267  Uiso   1.00
C22    C     0.57838   0.95964   0.13614   0.01267  Uiso   1.00
C23    C     0.74547   0.96474   0.16239   0.01267  Uiso   1.00
C24    C     0.90810   0.96074   0.18657   0.01267  Uiso   1.00
N25    N     0.18816   0.34995   0.17251   0.01267  Uiso   1.00
N26    N     0.35412   0.35247   0.17829   0.01267  Uiso   1.00
N27    N     0.52056   0.01624   0.12971   0.01267  Uiso   1.00
N28    N     0.68620   0.01363   0.15117   0.01267  Uiso   1.00
N29    N     0.85357   0.01421   0.17701   0.01267  Uiso   1.00
N30    N     0.52288   0.18374   0.12520   0.01267  Uiso   1.00
N31    N     0.68530   0.18361   0.12016   0.01267  Uiso   1.00
N32    N     0.52274   0.35099   0.13289   0.01267  Uiso   1.00
N33    N     0.68687   0.34912   0.12704   0.01267  Uiso   1.00
N34    N     0.85283   0.35064   0.12346   0.01267  Uiso   1.00
N35    N     0.02030   0.51565   0.13801   0.01267  Uiso   1.00
N36    N     0.18458   0.51138   0.13919   0.01267  Uiso   1.00
N37    N     0.35218   0.51156   0.14349   0.01267  Uiso   1.00
N38    N     0.02442   0.68484   0.15400   0.01267  Uiso   1.00
N39    N     0.18456   0.68417   0.12773   0.01267  Uiso   1.00
N40    N     0.02544   0.85243   0.17669   0.01267  Uiso   1.00
N41    N     0.18754   0.85010   0.15085   0.01267  Uiso   1.00
N42    N     0.35167   0.85153   0.12440   0.01267  Uiso   1.00
N43    N     0.52093   0.51599   0.14856   0.01267  Uiso   1.00
N44    N     0.68542   0.51327   0.13715   0.01267  Uiso   1.00
N45    N     0.85269   0.51306   0.13275   0.01267  Uiso   1.00
N46    N     0.52451   0.68433   0.13926   0.01267  Uiso   1.00
N47    N     0.68634   0.68489   0.16562   0.01267  Uiso   1.00
N48    N     0.52444   0.85162   0.13161   0.01267  Uiso   1.00
N49    N     0.68822   0.85026   0.15798   0.01267  Uiso   1.00
N50    N     0.85356   0.85256   0.18399   0.01267  Uiso   1.00
N51    N     0.02243   0.01768   0.19453   0.01267  Uiso   1.00
N52    N     0.18701   0.01406   0.17586   0.01267  Uiso   1.00
N53    N     0.35280   0.01333   0.15004   0.01267  Uiso   1.00
N54    N     0.02578   0.18635   0.19638   0.01267  Uiso   1.00
N55    N     0.18791   0.18655   0.20117   0.01267  Uiso   1.00
N56    N     0.02437   0.35200   0.16898   0.01267  Uiso   1.00
K57    K     0.35370   0.68247   0.13493   0.00000  Uiso   1.00
Cs58   Cs    0.85301   0.68312   0.15960   0.00000  Uiso   1.00
H59    H     0.56527   0.64746   0.46471   0.00000  Uiso   1.00
O60    O     0.51041   0.65322   0.41405   0.00000  Uiso   1.00
H61    H     0.45073   0.64072   0.46730   0.00000  Uiso   1.00

The adsorption configuration of H2O at sites 4 on CN-KCs

_symmetry_space_group_name_H-M    'P1'
_symmetry_Int_Tables_number       1
_symmetry_cell_setting            triclinic
loop_
_symmetry_equiv_pos_as_xyz
  x,y,z
_cell_length_a                    14.4231
_cell_length_b                    14.4242
_cell_length_c                    10.7035
_cell_angle_alpha                 90.4215
_cell_angle_beta                  91.3461
_cell_angle_gamma                 119.9151
loop_
_atom_site_label
_atom_site_type_symbol
_atom_site_fract_x
_atom_site_fract_y
_atom_site_fract_z
_atom_site_U_iso_or_equiv
_atom_site_adp_type
_atom_site_occupancy
C1     C     0.07980   0.13211   0.20208   0.01267  Uiso   1.00
C2     C     0.07411   0.29361   0.18076   0.01267  Uiso   1.00
C3     C     0.24612   0.29382   0.18580   0.01267  Uiso   1.00
C4     C     0.07705   0.45815   0.14778   0.01267  Uiso   1.00
C5     C     0.24407   0.46264   0.15086   0.01267  Uiso   1.00
C6     C     0.40675   0.45845   0.15631   0.01267  Uiso   1.00
C7     C     0.57732   0.12989   0.12457   0.01267  Uiso   1.00
C8     C     0.57247   0.29224   0.12749   0.01267  Uiso   1.00
C9     C     0.74437   0.29205   0.12233   0.01267  Uiso   1.00
C10    C     0.57734   0.45902   0.14000   0.01267  Uiso   1.00
C11    C     0.74422   0.46366   0.13169   0.01267  Uiso   1.00
C12    C     0.90656   0.45865   0.13141   0.01267  Uiso   1.00
C13    C     0.07731   0.63035   0.13887   0.01267  Uiso   1.00
C14    C     0.07373   0.79317   0.16077   0.01267  Uiso   1.00
C15    C     0.24370   0.79259   0.13287   0.01267  Uiso   1.00
C16    C     0.07934   0.96057   0.18388   0.01267  Uiso   1.00
C17    C     0.24492   0.96449   0.15920   0.01267  Uiso   1.00
C18    C     0.40609   0.95940   0.13349   0.01267  Uiso   1.00
C19    C     0.57857   0.63057   0.15049   0.01267  Uiso   1.00
C20    C     0.57393   0.79278   0.14200   0.01267  Uiso   1.00
C21    C     0.74544   0.79326   0.16995   0.01267  Uiso   1.00
C22    C     0.57838   0.95964   0.13614   0.01267  Uiso   1.00
C23    C     0.74547   0.96474   0.16239   0.01267  Uiso   1.00
C24    C     0.90810   0.96074   0.18657   0.01267  Uiso   1.00
N25    N     0.18816   0.34995   0.17251   0.01267  Uiso   1.00
N26    N     0.35412   0.35247   0.17829   0.01267  Uiso   1.00
N27    N     0.52056   0.01624   0.12971   0.01267  Uiso   1.00
N28    N     0.68620   0.01363   0.15117   0.01267  Uiso   1.00
N29    N     0.85357   0.01421   0.17701   0.01267  Uiso   1.00
N30    N     0.52288   0.18374   0.12520   0.01267  Uiso   1.00
N31    N     0.68530   0.18361   0.12016   0.01267  Uiso   1.00
N32    N     0.52274   0.35099   0.13289   0.01267  Uiso   1.00
N33    N     0.68687   0.34912   0.12704   0.01267  Uiso   1.00
N34    N     0.85283   0.35064   0.12346   0.01267  Uiso   1.00
N35    N     0.02030   0.51565   0.13801   0.01267  Uiso   1.00
N36    N     0.18458   0.51138   0.13919   0.01267  Uiso   1.00
N37    N     0.35218   0.51156   0.14349   0.01267  Uiso   1.00
N38    N     0.02442   0.68484   0.15400   0.01267  Uiso   1.00
N39    N     0.18456   0.68417   0.12773   0.01267  Uiso   1.00
N40    N     0.02544   0.85243   0.17669   0.01267  Uiso   1.00
N41    N     0.18754   0.85010   0.15085   0.01267  Uiso   1.00
N42    N     0.35167   0.85153   0.12440   0.01267  Uiso   1.00
N43    N     0.52093   0.51599   0.14856   0.01267  Uiso   1.00
N44    N     0.68542   0.51327   0.13715   0.01267  Uiso   1.00
N45    N     0.85269   0.51306   0.13275   0.01267  Uiso   1.00
N46    N     0.52451   0.68433   0.13926   0.01267  Uiso   1.00
N47    N     0.68634   0.68489   0.16562   0.01267  Uiso   1.00
N48    N     0.52444   0.85162   0.13161   0.01267  Uiso   1.00
N49    N     0.68822   0.85026   0.15798   0.01267  Uiso   1.00
N50    N     0.85356   0.85256   0.18399   0.01267  Uiso   1.00
N51    N     0.02243   0.01768   0.19453   0.01267  Uiso   1.00
N52    N     0.18701   0.01406   0.17586   0.01267  Uiso   1.00
N53    N     0.35280   0.01333   0.15004   0.01267  Uiso   1.00
N54    N     0.02578   0.18635   0.19638   0.01267  Uiso   1.00
N55    N     0.18791   0.18655   0.20117   0.01267  Uiso   1.00
N56    N     0.02437   0.35200   0.16898   0.01267  Uiso   1.00
K57    K     0.35368   0.68247   0.13493   0.00000  Uiso   1.00
Cs58   Cs    0.85303   0.68298   0.15956   0.00000  Uiso   1.00
O59    O     0.34073   0.69269   0.54671   0.00000  Uiso   1.00
H60    H     0.28506   0.70032   0.58995   0.00000  Uiso   1.00
H61    H     0.38652   0.68373   0.60999   0.00000  Uiso   1.00
