# Supplementary material for: Oxygen-oxygen bond cleavage enables efficient photocatalytic H2O2 production via an *O2 dissociation pathway
Source: Nat Commun. 2026 Jun 5;17:7218. doi: 10.1038/s41467-026-73685-x (PMC13396225; doi:10.1038/s41467-026-73685-x)
Supplement: Supplementary file 4 — Supplementary Data 2 [file 41467_2026_73685_MOESM4_ESM.zip]

Archive with 2 entries (1 files):
- supplementary data 2/
- supplementary data 2/supplementary data 2.txt
