# Supplementary material for: Oxygen-oxygen bond cleavage enables efficient photocatalytic H2O2 production via an *O2 dissociation pathway
Source: Nat Commun. 2026 Jun 5;17:7218. doi: 10.1038/s41467-026-73685-x (PMC13396225; doi:10.1038/s41467-026-73685-x)
Supplement: Supplementary file 4 — Supplementary Data 2 [file 41467_2026_73685_MOESM4_ESM.zip › supplementary data 2/supplementary data 2.txt]

The DFT calculation of the geometries of ORR to H2O2 intermediates 

CN-*O2

_symmetry_space_group_name_H-M    'P1'
_symmetry_Int_Tables_number       1
_symmetry_cell_setting            triclinic
loop_
_symmetry_equiv_pos_as_xyz
  x,y,z
_cell_length_a                    14.4231
_cell_length_b                    14.4242
_cell_length_c                    10.7035
_cell_angle_alpha                 90.4215
_cell_angle_beta                  91.3461
_cell_angle_gamma                 119.9151
loop_
_atom_site_label
_atom_site_type_symbol
_atom_site_fract_x
_atom_site_fract_y
_atom_site_fract_z
_atom_site_U_iso_or_equiv
_atom_site_adp_type
_atom_site_occupancy
C1     C     0.07980   0.13211   0.20208   0.01267  Uiso   1.00
C2     C     0.07411   0.29361   0.18076   0.01267  Uiso   1.00
C3     C     0.24612   0.29382   0.18580   0.01267  Uiso   1.00
C4     C     0.07705   0.45815   0.14778   0.01267  Uiso   1.00
C5     C     0.24407   0.46264   0.15086   0.01267  Uiso   1.00
C6     C     0.40675   0.45845   0.15631   0.01267  Uiso   1.00
C7     C     0.57732   0.12989   0.12457   0.01267  Uiso   1.00
C8     C     0.57247   0.29224   0.12749   0.01267  Uiso   1.00
C9     C     0.74437   0.29205   0.12233   0.01267  Uiso   1.00
C10    C     0.57734   0.45902   0.14000   0.01267  Uiso   1.00
C11    C     0.74422   0.46366   0.13169   0.01267  Uiso   1.00
C12    C     0.90656   0.45865   0.13141   0.01267  Uiso   1.00
C13    C     0.07731   0.63035   0.13887   0.01267  Uiso   1.00
C14    C     0.07373   0.79317   0.16077   0.01267  Uiso   1.00
C15    C     0.24370   0.79259   0.13287   0.01267  Uiso   1.00
C16    C     0.07934   0.96057   0.18388   0.01267  Uiso   1.00
C17    C     0.24492   0.96449   0.15920   0.01267  Uiso   1.00
C18    C     0.40609   0.95940   0.13349   0.01267  Uiso   1.00
C19    C     0.57857   0.63057   0.15049   0.01267  Uiso   1.00
C20    C     0.57393   0.79278   0.14200   0.01267  Uiso   1.00
C21    C     0.74544   0.79326   0.16995   0.01267  Uiso   1.00
C22    C     0.57838   0.95964   0.13614   0.01267  Uiso   1.00
C23    C     0.74547   0.96474   0.16239   0.01267  Uiso   1.00
C24    C     0.90810   0.96074   0.18657   0.01267  Uiso   1.00
N25    N     0.18816   0.34995   0.17251   0.01267  Uiso   1.00
N26    N     0.35412   0.35247   0.17829   0.01267  Uiso   1.00
N27    N     0.52056   0.01624   0.12971   0.01267  Uiso   1.00
N28    N     0.68620   0.01363   0.15117   0.01267  Uiso   1.00
N29    N     0.85357   0.01421   0.17701   0.01267  Uiso   1.00
N30    N     0.52288   0.18374   0.12520   0.01267  Uiso   1.00
N31    N     0.68530   0.18361   0.12016   0.01267  Uiso   1.00
N32    N     0.52274   0.35099   0.13289   0.01267  Uiso   1.00
N33    N     0.68687   0.34912   0.12704   0.01267  Uiso   1.00
N34    N     0.85283   0.35064   0.12346   0.01267  Uiso   1.00
N35    N     0.02030   0.51565   0.13801   0.01267  Uiso   1.00
N36    N     0.18458   0.51138   0.13919   0.01267  Uiso   1.00
N37    N     0.35218   0.51156   0.14349   0.01267  Uiso   1.00
N38    N     0.02442   0.68484   0.15400   0.01267  Uiso   1.00
N39    N     0.18456   0.68417   0.12773   0.01267  Uiso   1.00
N40    N     0.02544   0.85243   0.17669   0.01267  Uiso   1.00
N41    N     0.18754   0.85010   0.15085   0.01267  Uiso   1.00
N42    N     0.35167   0.85153   0.12440   0.01267  Uiso   1.00
N43    N     0.52093   0.51599   0.14856   0.01267  Uiso   1.00
N44    N     0.68542   0.51327   0.13715   0.01267  Uiso   1.00
N45    N     0.85269   0.51306   0.13275   0.01267  Uiso   1.00
N46    N     0.52451   0.68433   0.13926   0.01267  Uiso   1.00
N47    N     0.68634   0.68489   0.16562   0.01267  Uiso   1.00
N48    N     0.52444   0.85162   0.13161   0.01267  Uiso   1.00
N49    N     0.68822   0.85026   0.15798   0.01267  Uiso   1.00
N50    N     0.85356   0.85256   0.18399   0.01267  Uiso   1.00
N51    N     0.02243   0.01768   0.19453   0.01267  Uiso   1.00
N52    N     0.18701   0.01406   0.17586   0.01267  Uiso   1.00
N53    N     0.35280   0.01333   0.15004   0.01267  Uiso   1.00
N54    N     0.02578   0.18635   0.19638   0.01267  Uiso   1.00
N55    N     0.18791   0.18655   0.20117   0.01267  Uiso   1.00
N56    N     0.02437   0.35200   0.16898   0.01267  Uiso   1.00
O57    O     0.43824   0.68695   0.43299   0.00000  Uiso   1.00
O58    O     0.54132   0.71954   0.42003   0.00000  Uiso   1.00

CN-*O

_symmetry_space_group_name_H-M    'P1'
_symmetry_Int_Tables_number       1
_symmetry_cell_setting            triclinic
loop_
_symmetry_equiv_pos_as_xyz
  x,y,z
_cell_length_a                    14.4231
_cell_length_b                    14.4242
_cell_length_c                    10.7035
_cell_angle_alpha                 90.4215
_cell_angle_beta                  91.3461
_cell_angle_gamma                 119.9151
loop_
_atom_site_label
_atom_site_type_symbol
_atom_site_fract_x
_atom_site_fract_y
_atom_site_fract_z
_atom_site_U_iso_or_equiv
_atom_site_adp_type
_atom_site_occupancy
C1     C     0.07980   0.13211   0.20208   0.01267  Uiso   1.00
C2     C     0.07411   0.29361   0.18076   0.01267  Uiso   1.00
C3     C     0.24612   0.29382   0.18580   0.01267  Uiso   1.00
C4     C     0.07705   0.45815   0.14778   0.01267  Uiso   1.00
C5     C     0.24407   0.46264   0.15086   0.01267  Uiso   1.00
C6     C     0.40675   0.45845   0.15631   0.01267  Uiso   1.00
C7     C     0.57732   0.12989   0.12457   0.01267  Uiso   1.00
C8     C     0.57247   0.29224   0.12749   0.01267  Uiso   1.00
C9     C     0.74437   0.29205   0.12233   0.01267  Uiso   1.00
C10    C     0.57734   0.45902   0.14000   0.01267  Uiso   1.00
C11    C     0.74422   0.46366   0.13169   0.01267  Uiso   1.00
C12    C     0.90656   0.45865   0.13141   0.01267  Uiso   1.00
C13    C     0.07731   0.63035   0.13887   0.01267  Uiso   1.00
C14    C     0.07373   0.79317   0.16077   0.01267  Uiso   1.00
C15    C     0.24370   0.79259   0.13287   0.01267  Uiso   1.00
C16    C     0.07934   0.96057   0.18388   0.01267  Uiso   1.00
C17    C     0.24492   0.96449   0.15920   0.01267  Uiso   1.00
C18    C     0.40609   0.95940   0.13349   0.01267  Uiso   1.00
C19    C     0.57857   0.63057   0.15049   0.01267  Uiso   1.00
C20    C     0.57393   0.79278   0.14200   0.01267  Uiso   1.00
C21    C     0.74544   0.79326   0.16995   0.01267  Uiso   1.00
C22    C     0.57838   0.95964   0.13614   0.01267  Uiso   1.00
C23    C     0.74547   0.96474   0.16239   0.01267  Uiso   1.00
C24    C     0.90810   0.96074   0.18657   0.01267  Uiso   1.00
N25    N     0.18816   0.34995   0.17251   0.01267  Uiso   1.00
N26    N     0.35412   0.35247   0.17829   0.01267  Uiso   1.00
N27    N     0.52056   0.01624   0.12971   0.01267  Uiso   1.00
N28    N     0.68620   0.01363   0.15117   0.01267  Uiso   1.00
N29    N     0.85357   0.01421   0.17701   0.01267  Uiso   1.00
N30    N     0.52288   0.18374   0.12520   0.01267  Uiso   1.00
N31    N     0.68530   0.18361   0.12016   0.01267  Uiso   1.00
N32    N     0.52274   0.35099   0.13289   0.01267  Uiso   1.00
N33    N     0.68687   0.34912   0.12704   0.01267  Uiso   1.00
N34    N     0.85283   0.35064   0.12346   0.01267  Uiso   1.00
N35    N     0.02030   0.51565   0.13801   0.01267  Uiso   1.00
N36    N     0.18458   0.51138   0.13919   0.01267  Uiso   1.00
N37    N     0.35218   0.51156   0.14349   0.01267  Uiso   1.00
N38    N     0.02442   0.68484   0.15400   0.01267  Uiso   1.00
N39    N     0.18456   0.68417   0.12773   0.01267  Uiso   1.00
N40    N     0.02544   0.85243   0.17669   0.01267  Uiso   1.00
N41    N     0.18754   0.85010   0.15085   0.01267  Uiso   1.00
N42    N     0.35167   0.85153   0.12440   0.01267  Uiso   1.00
N43    N     0.52093   0.51599   0.14856   0.01267  Uiso   1.00
N44    N     0.68542   0.51327   0.13715   0.01267  Uiso   1.00
N45    N     0.85269   0.51306   0.13275   0.01267  Uiso   1.00
N46    N     0.52451   0.68433   0.13926   0.01267  Uiso   1.00
N47    N     0.68634   0.68489   0.16562   0.01267  Uiso   1.00
N48    N     0.52444   0.85162   0.13161   0.01267  Uiso   1.00
N49    N     0.68822   0.85026   0.15798   0.01267  Uiso   1.00
N50    N     0.85356   0.85256   0.18399   0.01267  Uiso   1.00
N51    N     0.02243   0.01768   0.19453   0.01267  Uiso   1.00
N52    N     0.18701   0.01406   0.17586   0.01267  Uiso   1.00
N53    N     0.35280   0.01333   0.15004   0.01267  Uiso   1.00
N54    N     0.02578   0.18635   0.19638   0.01267  Uiso   1.00
N55    N     0.18791   0.18655   0.20117   0.01267  Uiso   1.00
N56    N     0.02437   0.35200   0.16898   0.01267  Uiso   1.00
O57    O     0.38824   0.54953   0.40883   0.00000  Uiso   1.00


CN-*OOH

_symmetry_space_group_name_H-M    'P1'
_symmetry_Int_Tables_number       1
_symmetry_cell_setting            triclinic
loop_
_symmetry_equiv_pos_as_xyz
  x,y,z
_cell_length_a                    14.4231
_cell_length_b                    14.4242
_cell_length_c                    10.7035
_cell_angle_alpha                 90.4215
_cell_angle_beta                  91.3461
_cell_angle_gamma                 119.9151
loop_
_atom_site_label
_atom_site_type_symbol
_atom_site_fract_x
_atom_site_fract_y
_atom_site_fract_z
_atom_site_U_iso_or_equiv
_atom_site_adp_type
_atom_site_occupancy
C1     C     0.07980   0.13211   0.20208   0.01267  Uiso   1.00
C2     C     0.07411   0.29361   0.18076   0.01267  Uiso   1.00
C3     C     0.24612   0.29382   0.18580   0.01267  Uiso   1.00
C4     C     0.07705   0.45815   0.14778   0.01267  Uiso   1.00
C5     C     0.24407   0.46264   0.15086   0.01267  Uiso   1.00
C6     C     0.40675   0.45845   0.15631   0.01267  Uiso   1.00
C7     C     0.57732   0.12989   0.12457   0.01267  Uiso   1.00
C8     C     0.57247   0.29224   0.12749   0.01267  Uiso   1.00
C9     C     0.74437   0.29205   0.12233   0.01267  Uiso   1.00
C10    C     0.57734   0.45902   0.14000   0.01267  Uiso   1.00
C11    C     0.74422   0.46366   0.13169   0.01267  Uiso   1.00
C12    C     0.90656   0.45865   0.13141   0.01267  Uiso   1.00
C13    C     0.07731   0.63035   0.13887   0.01267  Uiso   1.00
C14    C     0.07373   0.79317   0.16077   0.01267  Uiso   1.00
C15    C     0.24370   0.79259   0.13287   0.01267  Uiso   1.00
C16    C     0.07934   0.96057   0.18388   0.01267  Uiso   1.00
C17    C     0.24492   0.96449   0.15920   0.01267  Uiso   1.00
C18    C     0.40609   0.95940   0.13349   0.01267  Uiso   1.00
C19    C     0.57857   0.63057   0.15049   0.01267  Uiso   1.00
C20    C     0.57393   0.79278   0.14200   0.01267  Uiso   1.00
C21    C     0.74544   0.79326   0.16995   0.01267  Uiso   1.00
C22    C     0.57838   0.95964   0.13614   0.01267  Uiso   1.00
C23    C     0.74547   0.96474   0.16239   0.01267  Uiso   1.00
C24    C     0.90810   0.96074   0.18657   0.01267  Uiso   1.00
N25    N     0.18816   0.34995   0.17251   0.01267  Uiso   1.00
N26    N     0.35412   0.35247   0.17829   0.01267  Uiso   1.00
N27    N     0.52056   0.01624   0.12971   0.01267  Uiso   1.00
N28    N     0.68620   0.01363   0.15117   0.01267  Uiso   1.00
N29    N     0.85357   0.01421   0.17701   0.01267  Uiso   1.00
N30    N     0.52288   0.18374   0.12520   0.01267  Uiso   1.00
N31    N     0.68530   0.18361   0.12016   0.01267  Uiso   1.00
N32    N     0.52274   0.35099   0.13289   0.01267  Uiso   1.00
N33    N     0.68687   0.34912   0.12704   0.01267  Uiso   1.00
N34    N     0.85283   0.35064   0.12346   0.01267  Uiso   1.00
N35    N     0.02030   0.51565   0.13801   0.01267  Uiso   1.00
N36    N     0.18458   0.51138   0.13919   0.01267  Uiso   1.00
N37    N     0.35218   0.51156   0.14349   0.01267  Uiso   1.00
N38    N     0.02442   0.68484   0.15400   0.01267  Uiso   1.00
N39    N     0.18456   0.68417   0.12773   0.01267  Uiso   1.00
N40    N     0.02544   0.85243   0.17669   0.01267  Uiso   1.00
N41    N     0.18754   0.85010   0.15085   0.01267  Uiso   1.00
N42    N     0.35167   0.85153   0.12440   0.01267  Uiso   1.00
N43    N     0.52093   0.51599   0.14856   0.01267  Uiso   1.00
N44    N     0.68542   0.51327   0.13715   0.01267  Uiso   1.00
N45    N     0.85269   0.51306   0.13275   0.01267  Uiso   1.00
N46    N     0.52451   0.68433   0.13926   0.01267  Uiso   1.00
N47    N     0.68634   0.68489   0.16562   0.01267  Uiso   1.00
N48    N     0.52444   0.85162   0.13161   0.01267  Uiso   1.00
N49    N     0.68822   0.85026   0.15798   0.01267  Uiso   1.00
N50    N     0.85356   0.85256   0.18399   0.01267  Uiso   1.00
N51    N     0.02243   0.01768   0.19453   0.01267  Uiso   1.00
N52    N     0.18701   0.01406   0.17586   0.01267  Uiso   1.00
N53    N     0.35280   0.01333   0.15004   0.01267  Uiso   1.00
N54    N     0.02578   0.18635   0.19638   0.01267  Uiso   1.00
N55    N     0.18791   0.18655   0.20117   0.01267  Uiso   1.00
N56    N     0.02437   0.35200   0.16898   0.01267  Uiso   1.00
O57    O     0.44807   0.67086   0.42399   0.00000  Uiso   1.00
O58    O     0.56225   0.73119   0.40449   0.00000  Uiso   1.00
H59    H     0.43308   0.72557   0.46122   0.00000  Uiso   1.00

CN-*HOOH

_symmetry_space_group_name_H-M    'P1'
_symmetry_Int_Tables_number       1
_symmetry_cell_setting            triclinic
loop_
_symmetry_equiv_pos_as_xyz
  x,y,z
_cell_length_a                    14.4231
_cell_length_b                    14.4242
_cell_length_c                    10.7035
_cell_angle_alpha                 90.4215
_cell_angle_beta                  91.3461
_cell_angle_gamma                 119.9151
loop_
_atom_site_label
_atom_site_type_symbol
_atom_site_fract_x
_atom_site_fract_y
_atom_site_fract_z
_atom_site_U_iso_or_equiv
_atom_site_adp_type
_atom_site_occupancy
C1     C     0.07980   0.13211   0.20208   0.01267  Uiso   1.00
C2     C     0.07411   0.29361   0.18076   0.01267  Uiso   1.00
C3     C     0.24612   0.29382   0.18580   0.01267  Uiso   1.00
C4     C     0.07705   0.45815   0.14778   0.01267  Uiso   1.00
C5     C     0.24407   0.46264   0.15086   0.01267  Uiso   1.00
C6     C     0.40675   0.45845   0.15631   0.01267  Uiso   1.00
C7     C     0.57732   0.12989   0.12457   0.01267  Uiso   1.00
C8     C     0.57247   0.29224   0.12749   0.01267  Uiso   1.00
C9     C     0.74437   0.29205   0.12233   0.01267  Uiso   1.00
C10    C     0.57734   0.45902   0.14000   0.01267  Uiso   1.00
C11    C     0.74422   0.46366   0.13169   0.01267  Uiso   1.00
C12    C     0.90656   0.45865   0.13141   0.01267  Uiso   1.00
C13    C     0.07731   0.63035   0.13887   0.01267  Uiso   1.00
C14    C     0.07373   0.79317   0.16077   0.01267  Uiso   1.00
C15    C     0.24370   0.79259   0.13287   0.01267  Uiso   1.00
C16    C     0.07934   0.96057   0.18388   0.01267  Uiso   1.00
C17    C     0.24492   0.96449   0.15920   0.01267  Uiso   1.00
C18    C     0.40609   0.95940   0.13349   0.01267  Uiso   1.00
C19    C     0.57857   0.63057   0.15049   0.01267  Uiso   1.00
C20    C     0.57393   0.79278   0.14200   0.01267  Uiso   1.00
C21    C     0.74544   0.79326   0.16995   0.01267  Uiso   1.00
C22    C     0.57838   0.95964   0.13614   0.01267  Uiso   1.00
C23    C     0.74547   0.96474   0.16239   0.01267  Uiso   1.00
C24    C     0.90810   0.96074   0.18657   0.01267  Uiso   1.00
N25    N     0.18816   0.34995   0.17251   0.01267  Uiso   1.00
N26    N     0.35412   0.35247   0.17829   0.01267  Uiso   1.00
N27    N     0.52056   0.01624   0.12971   0.01267  Uiso   1.00
N28    N     0.68620   0.01363   0.15117   0.01267  Uiso   1.00
N29    N     0.85357   0.01421   0.17701   0.01267  Uiso   1.00
N30    N     0.52288   0.18374   0.12520   0.01267  Uiso   1.00
N31    N     0.68530   0.18361   0.12016   0.01267  Uiso   1.00
N32    N     0.52274   0.35099   0.13289   0.01267  Uiso   1.00
N33    N     0.68687   0.34912   0.12704   0.01267  Uiso   1.00
N34    N     0.85283   0.35064   0.12346   0.01267  Uiso   1.00
N35    N     0.02030   0.51565   0.13801   0.01267  Uiso   1.00
N36    N     0.18458   0.51138   0.13919   0.01267  Uiso   1.00
N37    N     0.35218   0.51156   0.14349   0.01267  Uiso   1.00
N38    N     0.02442   0.68484   0.15400   0.01267  Uiso   1.00
N39    N     0.18456   0.68417   0.12773   0.01267  Uiso   1.00
N40    N     0.02544   0.85243   0.17669   0.01267  Uiso   1.00
N41    N     0.18754   0.85010   0.15085   0.01267  Uiso   1.00
N42    N     0.35167   0.85153   0.12440   0.01267  Uiso   1.00
N43    N     0.52093   0.51599   0.14856   0.01267  Uiso   1.00
N44    N     0.68542   0.51327   0.13715   0.01267  Uiso   1.00
N45    N     0.85269   0.51306   0.13275   0.01267  Uiso   1.00
N46    N     0.52451   0.68433   0.13926   0.01267  Uiso   1.00
N47    N     0.68634   0.68489   0.16562   0.01267  Uiso   1.00
N48    N     0.52444   0.85162   0.13161   0.01267  Uiso   1.00
N49    N     0.68822   0.85026   0.15798   0.01267  Uiso   1.00
N50    N     0.85356   0.85256   0.18399   0.01267  Uiso   1.00
N51    N     0.02243   0.01768   0.19453   0.01267  Uiso   1.00
N52    N     0.18701   0.01406   0.17586   0.01267  Uiso   1.00
N53    N     0.35280   0.01333   0.15004   0.01267  Uiso   1.00
N54    N     0.02578   0.18635   0.19638   0.01267  Uiso   1.00
N55    N     0.18791   0.18655   0.20117   0.01267  Uiso   1.00
N56    N     0.02437   0.35200   0.16898   0.01267  Uiso   1.00
O57    O     0.45657   0.68185   0.52319   0.00000  Uiso   1.00
O58    O     0.58004   0.74924   0.51163   0.00000  Uiso   1.00
H59    H     0.44717   0.73247   0.57824   0.00000  Uiso   1.00
H60    H     0.59049   0.69062   0.47781   0.00000  Uiso   1.00

CN+*H2O2
_symmetry_space_group_name_H-M    'P1'
_symmetry_Int_Tables_number       1
_symmetry_cell_setting            triclinic
loop_
_symmetry_equiv_pos_as_xyz
  x,y,z
_cell_length_a                    14.4231
_cell_length_b                    14.4242
_cell_length_c                    10.7035
_cell_angle_alpha                 90.4215
_cell_angle_beta                  91.3461
_cell_angle_gamma                 119.9151
loop_
_atom_site_label
_atom_site_type_symbol
_atom_site_fract_x
_atom_site_fract_y
_atom_site_fract_z
_atom_site_U_iso_or_equiv
_atom_site_adp_type
_atom_site_occupancy
C1     C     0.07980   0.13211   0.20208   0.01267  Uiso   1.00
C2     C     0.07411   0.29361   0.18076   0.01267  Uiso   1.00
C3     C     0.24612   0.29382   0.18580   0.01267  Uiso   1.00
C4     C     0.07705   0.45815   0.14778   0.01267  Uiso   1.00
C5     C     0.24407   0.46264   0.15086   0.01267  Uiso   1.00
C6     C     0.40675   0.45845   0.15631   0.01267  Uiso   1.00
C7     C     0.57732   0.12989   0.12457   0.01267  Uiso   1.00
C8     C     0.57247   0.29224   0.12749   0.01267  Uiso   1.00
C9     C     0.74437   0.29205   0.12233   0.01267  Uiso   1.00
C10    C     0.57734   0.45902   0.14000   0.01267  Uiso   1.00
C11    C     0.74422   0.46366   0.13169   0.01267  Uiso   1.00
C12    C     0.90656   0.45865   0.13141   0.01267  Uiso   1.00
C13    C     0.07731   0.63035   0.13887   0.01267  Uiso   1.00
C14    C     0.07373   0.79317   0.16077   0.01267  Uiso   1.00
C15    C     0.24370   0.79259   0.13287   0.01267  Uiso   1.00
C16    C     0.07934   0.96057   0.18388   0.01267  Uiso   1.00
C17    C     0.24492   0.96449   0.15920   0.01267  Uiso   1.00
C18    C     0.40609   0.95940   0.13349   0.01267  Uiso   1.00
C19    C     0.57857   0.63057   0.15049   0.01267  Uiso   1.00
C20    C     0.57393   0.79278   0.14200   0.01267  Uiso   1.00
C21    C     0.74544   0.79326   0.16995   0.01267  Uiso   1.00
C22    C     0.57838   0.95964   0.13614   0.01267  Uiso   1.00
C23    C     0.74547   0.96474   0.16239   0.01267  Uiso   1.00
C24    C     0.90810   0.96074   0.18657   0.01267  Uiso   1.00
N25    N     0.18816   0.34995   0.17251   0.01267  Uiso   1.00
N26    N     0.35412   0.35247   0.17829   0.01267  Uiso   1.00
N27    N     0.52056   0.01624   0.12971   0.01267  Uiso   1.00
N28    N     0.68620   0.01363   0.15117   0.01267  Uiso   1.00
N29    N     0.85357   0.01421   0.17701   0.01267  Uiso   1.00
N30    N     0.52288   0.18374   0.12520   0.01267  Uiso   1.00
N31    N     0.68530   0.18361   0.12016   0.01267  Uiso   1.00
N32    N     0.52274   0.35099   0.13289   0.01267  Uiso   1.00
N33    N     0.68687   0.34912   0.12704   0.01267  Uiso   1.00
N34    N     0.85283   0.35064   0.12346   0.01267  Uiso   1.00
N35    N     0.02030   0.51565   0.13801   0.01267  Uiso   1.00
N36    N     0.18458   0.51138   0.13919   0.01267  Uiso   1.00
N37    N     0.35218   0.51156   0.14349   0.01267  Uiso   1.00
N38    N     0.02442   0.68484   0.15400   0.01267  Uiso   1.00
N39    N     0.18456   0.68417   0.12773   0.01267  Uiso   1.00
N40    N     0.02544   0.85243   0.17669   0.01267  Uiso   1.00
N41    N     0.18754   0.85010   0.15085   0.01267  Uiso   1.00
N42    N     0.35167   0.85153   0.12440   0.01267  Uiso   1.00
N43    N     0.52093   0.51599   0.14856   0.01267  Uiso   1.00
N44    N     0.68542   0.51327   0.13715   0.01267  Uiso   1.00
N45    N     0.85269   0.51306   0.13275   0.01267  Uiso   1.00
N46    N     0.52451   0.68433   0.13926   0.01267  Uiso   1.00
N47    N     0.68634   0.68489   0.16562   0.01267  Uiso   1.00
N48    N     0.52444   0.85162   0.13161   0.01267  Uiso   1.00
N49    N     0.68822   0.85026   0.15798   0.01267  Uiso   1.00
N50    N     0.85356   0.85256   0.18399   0.01267  Uiso   1.00
N51    N     0.02243   0.01768   0.19453   0.01267  Uiso   1.00
N52    N     0.18701   0.01406   0.17586   0.01267  Uiso   1.00
N53    N     0.35280   0.01333   0.15004   0.01267  Uiso   1.00
N54    N     0.02578   0.18635   0.19638   0.01267  Uiso   1.00
N55    N     0.18791   0.18655   0.20117   0.01267  Uiso   1.00
N56    N     0.02437   0.35200   0.16898   0.01267  Uiso   1.00
O57    O     0.37986   0.59656   0.24379   0.00000  Uiso   1.00
O58    O     0.54761   0.72614   0.44063   0.00000  Uiso   1.00
O59    O     0.55499   0.74681   0.58264   0.00000  Uiso   1.00
H60    H     0.47685   0.71421   0.59775   0.00000  Uiso   1.00
H61    H     0.56310   0.66590   0.43760   0.00000  Uiso   1.00

CN-K-*O2
_symmetry_space_group_name_H-M    'P1'
_symmetry_Int_Tables_number       1
_symmetry_cell_setting            triclinic
loop_
_symmetry_equiv_pos_as_xyz
  x,y,z
_cell_length_a                    14.4231
_cell_length_b                    14.4242
_cell_length_c                    10.7035
_cell_angle_alpha                 90.4215
_cell_angle_beta                  91.3461
_cell_angle_gamma                 119.9151
loop_
_atom_site_label
_atom_site_type_symbol
_atom_site_fract_x
_atom_site_fract_y
_atom_site_fract_z
_atom_site_U_iso_or_equiv
_atom_site_adp_type
_atom_site_occupancy
C1     C     0.07980   0.13211   0.20208   0.01267  Uiso   1.00
C2     C     0.07411   0.29361   0.18076   0.01267  Uiso   1.00
C3     C     0.24612   0.29382   0.18580   0.01267  Uiso   1.00
C4     C     0.07705   0.45815   0.14778   0.01267  Uiso   1.00
C5     C     0.24407   0.46264   0.15086   0.01267  Uiso   1.00
C6     C     0.40675   0.45845   0.15631   0.01267  Uiso   1.00
C7     C     0.57732   0.12989   0.12457   0.01267  Uiso   1.00
C8     C     0.57247   0.29224   0.12749   0.01267  Uiso   1.00
C9     C     0.74437   0.29205   0.12233   0.01267  Uiso   1.00
C10    C     0.57734   0.45902   0.14000   0.01267  Uiso   1.00
C11    C     0.74422   0.46366   0.13169   0.01267  Uiso   1.00
C12    C     0.90656   0.45865   0.13141   0.01267  Uiso   1.00
C13    C     0.07731   0.63035   0.13887   0.01267  Uiso   1.00
C14    C     0.07373   0.79317   0.16077   0.01267  Uiso   1.00
C15    C     0.24370   0.79259   0.13287   0.01267  Uiso   1.00
C16    C     0.07934   0.96057   0.18388   0.01267  Uiso   1.00
C17    C     0.24492   0.96449   0.15920   0.01267  Uiso   1.00
C18    C     0.40609   0.95940   0.13349   0.01267  Uiso   1.00
C19    C     0.57857   0.63057   0.15049   0.01267  Uiso   1.00
C20    C     0.57393   0.79278   0.14200   0.01267  Uiso   1.00
C21    C     0.74544   0.79326   0.16995   0.01267  Uiso   1.00
C22    C     0.57838   0.95964   0.13614   0.01267  Uiso   1.00
C23    C     0.74547   0.96474   0.16239   0.01267  Uiso   1.00
C24    C     0.90810   0.96074   0.18657   0.01267  Uiso   1.00
N25    N     0.18816   0.34995   0.17251   0.01267  Uiso   1.00
N26    N     0.35412   0.35247   0.17829   0.01267  Uiso   1.00
N27    N     0.52056   0.01624   0.12971   0.01267  Uiso   1.00
N28    N     0.68620   0.01363   0.15117   0.01267  Uiso   1.00
N29    N     0.85357   0.01421   0.17701   0.01267  Uiso   1.00
N30    N     0.52288   0.18374   0.12520   0.01267  Uiso   1.00
N31    N     0.68530   0.18361   0.12016   0.01267  Uiso   1.00
N32    N     0.52274   0.35099   0.13289   0.01267  Uiso   1.00
N33    N     0.68687   0.34912   0.12704   0.01267  Uiso   1.00
N34    N     0.85283   0.35064   0.12346   0.01267  Uiso   1.00
N35    N     0.02030   0.51565   0.13801   0.01267  Uiso   1.00
N36    N     0.18458   0.51138   0.13919   0.01267  Uiso   1.00
N37    N     0.35218   0.51156   0.14349   0.01267  Uiso   1.00
N38    N     0.02442   0.68484   0.15400   0.01267  Uiso   1.00
N39    N     0.18456   0.68417   0.12773   0.01267  Uiso   1.00
N40    N     0.02544   0.85243   0.17669   0.01267  Uiso   1.00
N41    N     0.18754   0.85010   0.15085   0.01267  Uiso   1.00
N42    N     0.35167   0.85153   0.12440   0.01267  Uiso   1.00
N43    N     0.52093   0.51599   0.14856   0.01267  Uiso   1.00
N44    N     0.68542   0.51327   0.13715   0.01267  Uiso   1.00
N45    N     0.85269   0.51306   0.13275   0.01267  Uiso   1.00
N46    N     0.52451   0.68433   0.13926   0.01267  Uiso   1.00
N47    N     0.68634   0.68489   0.16562   0.01267  Uiso   1.00
N48    N     0.52444   0.85162   0.13161   0.01267  Uiso   1.00
N49    N     0.68822   0.85026   0.15798   0.01267  Uiso   1.00
N50    N     0.85356   0.85256   0.18399   0.01267  Uiso   1.00
N51    N     0.02243   0.01768   0.19453   0.01267  Uiso   1.00
N52    N     0.18701   0.01406   0.17586   0.01267  Uiso   1.00
N53    N     0.35280   0.01333   0.15004   0.01267  Uiso   1.00
N54    N     0.02578   0.18635   0.19638   0.01267  Uiso   1.00
N55    N     0.18791   0.18655   0.20117   0.01267  Uiso   1.00
N56    N     0.02437   0.35200   0.16898   0.01267  Uiso   1.00
K57    K     0.35366   0.68250   0.13491   0.00000  Uiso   1.00
O58    O     0.49684   0.67964   0.50117   0.00000  Uiso   1.00
O59    O     0.52852   0.68533   0.38286   0.00000  Uiso   1.00

CN-K-*O

_symmetry_space_group_name_H-M    'P1'
_symmetry_Int_Tables_number       1
_symmetry_cell_setting            triclinic
loop_
_symmetry_equiv_pos_as_xyz
  x,y,z
_cell_length_a                    14.4231
_cell_length_b                    14.4242
_cell_length_c                    10.7035
_cell_angle_alpha                 90.4215
_cell_angle_beta                  91.3461
_cell_angle_gamma                 119.9151
loop_
_atom_site_label
_atom_site_type_symbol
_atom_site_fract_x
_atom_site_fract_y
_atom_site_fract_z
_atom_site_U_iso_or_equiv
_atom_site_adp_type
_atom_site_occupancy
C1     C     0.07980   0.13211   0.20208   0.01267  Uiso   1.00
C2     C     0.07411   0.29361   0.18076   0.01267  Uiso   1.00
C3     C     0.24612   0.29382   0.18580   0.01267  Uiso   1.00
C4     C     0.07705   0.45815   0.14778   0.01267  Uiso   1.00
C5     C     0.24407   0.46264   0.15086   0.01267  Uiso   1.00
C6     C     0.40675   0.45845   0.15631   0.01267  Uiso   1.00
C7     C     0.57732   0.12989   0.12457   0.01267  Uiso   1.00
C8     C     0.57247   0.29224   0.12749   0.01267  Uiso   1.00
C9     C     0.74437   0.29205   0.12233   0.01267  Uiso   1.00
C10    C     0.57734   0.45902   0.14000   0.01267  Uiso   1.00
C11    C     0.74422   0.46366   0.13169   0.01267  Uiso   1.00
C12    C     0.90656   0.45865   0.13141   0.01267  Uiso   1.00
C13    C     0.07731   0.63035   0.13887   0.01267  Uiso   1.00
C14    C     0.07373   0.79317   0.16077   0.01267  Uiso   1.00
C15    C     0.24370   0.79259   0.13287   0.01267  Uiso   1.00
C16    C     0.07934   0.96057   0.18388   0.01267  Uiso   1.00
C17    C     0.24492   0.96449   0.15920   0.01267  Uiso   1.00
C18    C     0.40609   0.95940   0.13349   0.01267  Uiso   1.00
C19    C     0.57857   0.63057   0.15049   0.01267  Uiso   1.00
C20    C     0.57393   0.79278   0.14200   0.01267  Uiso   1.00
C21    C     0.74544   0.79326   0.16995   0.01267  Uiso   1.00
C22    C     0.57838   0.95964   0.13614   0.01267  Uiso   1.00
C23    C     0.74547   0.96474   0.16239   0.01267  Uiso   1.00
C24    C     0.90810   0.96074   0.18657   0.01267  Uiso   1.00
N25    N     0.18816   0.34995   0.17251   0.01267  Uiso   1.00
N26    N     0.35412   0.35247   0.17829   0.01267  Uiso   1.00
N27    N     0.52056   0.01624   0.12971   0.01267  Uiso   1.00
N28    N     0.68620   0.01363   0.15117   0.01267  Uiso   1.00
N29    N     0.85357   0.01421   0.17701   0.01267  Uiso   1.00
N30    N     0.52288   0.18374   0.12520   0.01267  Uiso   1.00
N31    N     0.68530   0.18361   0.12016   0.01267  Uiso   1.00
N32    N     0.52274   0.35099   0.13289   0.01267  Uiso   1.00
N33    N     0.68687   0.34912   0.12704   0.01267  Uiso   1.00
N34    N     0.85283   0.35064   0.12346   0.01267  Uiso   1.00
N35    N     0.02030   0.51565   0.13801   0.01267  Uiso   1.00
N36    N     0.18458   0.51138   0.13919   0.01267  Uiso   1.00
N37    N     0.35218   0.51156   0.14349   0.01267  Uiso   1.00
N38    N     0.02442   0.68484   0.15400   0.01267  Uiso   1.00
N39    N     0.18456   0.68417   0.12773   0.01267  Uiso   1.00
N40    N     0.02544   0.85243   0.17669   0.01267  Uiso   1.00
N41    N     0.18754   0.85010   0.15085   0.01267  Uiso   1.00
N42    N     0.35167   0.85153   0.12440   0.01267  Uiso   1.00
N43    N     0.52093   0.51599   0.14856   0.01267  Uiso   1.00
N44    N     0.68542   0.51327   0.13715   0.01267  Uiso   1.00
N45    N     0.85269   0.51306   0.13275   0.01267  Uiso   1.00
N46    N     0.52451   0.68433   0.13926   0.01267  Uiso   1.00
N47    N     0.68634   0.68489   0.16562   0.01267  Uiso   1.00
N48    N     0.52444   0.85162   0.13161   0.01267  Uiso   1.00
N49    N     0.68822   0.85026   0.15798   0.01267  Uiso   1.00
N50    N     0.85356   0.85256   0.18399   0.01267  Uiso   1.00
N51    N     0.02243   0.01768   0.19453   0.01267  Uiso   1.00
N52    N     0.18701   0.01406   0.17586   0.01267  Uiso   1.00
N53    N     0.35280   0.01333   0.15004   0.01267  Uiso   1.00
N54    N     0.02578   0.18635   0.19638   0.01267  Uiso   1.00
N55    N     0.18791   0.18655   0.20117   0.01267  Uiso   1.00
N56    N     0.02437   0.35200   0.16898   0.01267  Uiso   1.00
K57    K     0.35367   0.68243   0.13494   0.00000  Uiso   1.00
O58    O     0.36765   0.67215   0.39927   0.00000  Uiso   1.00

CN-K-*OOH
_symmetry_space_group_name_H-M    'P1'
_symmetry_Int_Tables_number       1
_symmetry_cell_setting            triclinic
loop_
_symmetry_equiv_pos_as_xyz
  x,y,z
_cell_length_a                    14.4231
_cell_length_b                    14.4242
_cell_length_c                    10.7035
_cell_angle_alpha                 90.4215
_cell_angle_beta                  91.3461
_cell_angle_gamma                 119.9151
loop_
_atom_site_label
_atom_site_type_symbol
_atom_site_fract_x
_atom_site_fract_y
_atom_site_fract_z
_atom_site_U_iso_or_equiv
_atom_site_adp_type
_atom_site_occupancy
C1     C     0.07980   0.13211   0.20208   0.01267  Uiso   1.00
C2     C     0.07411   0.29361   0.18076   0.01267  Uiso   1.00
C3     C     0.24612   0.29382   0.18580   0.01267  Uiso   1.00
C4     C     0.07705   0.45815   0.14778   0.01267  Uiso   1.00
C5     C     0.24407   0.46264   0.15086   0.01267  Uiso   1.00
C6     C     0.40675   0.45845   0.15631   0.01267  Uiso   1.00
C7     C     0.57732   0.12989   0.12457   0.01267  Uiso   1.00
C8     C     0.57247   0.29224   0.12749   0.01267  Uiso   1.00
C9     C     0.74437   0.29205   0.12233   0.01267  Uiso   1.00
C10    C     0.57734   0.45902   0.14000   0.01267  Uiso   1.00
C11    C     0.74422   0.46366   0.13169   0.01267  Uiso   1.00
C12    C     0.90656   0.45865   0.13141   0.01267  Uiso   1.00
C13    C     0.07731   0.63035   0.13887   0.01267  Uiso   1.00
C14    C     0.07373   0.79317   0.16077   0.01267  Uiso   1.00
C15    C     0.24370   0.79259   0.13287   0.01267  Uiso   1.00
C16    C     0.07934   0.96057   0.18388   0.01267  Uiso   1.00
C17    C     0.24492   0.96449   0.15920   0.01267  Uiso   1.00
C18    C     0.40609   0.95940   0.13349   0.01267  Uiso   1.00
C19    C     0.57857   0.63057   0.15049   0.01267  Uiso   1.00
C20    C     0.57393   0.79278   0.14200   0.01267  Uiso   1.00
C21    C     0.74544   0.79326   0.16995   0.01267  Uiso   1.00
C22    C     0.57838   0.95964   0.13614   0.01267  Uiso   1.00
C23    C     0.74547   0.96474   0.16239   0.01267  Uiso   1.00
C24    C     0.90810   0.96074   0.18657   0.01267  Uiso   1.00
N25    N     0.18816   0.34995   0.17251   0.01267  Uiso   1.00
N26    N     0.35412   0.35247   0.17829   0.01267  Uiso   1.00
N27    N     0.52056   0.01624   0.12971   0.01267  Uiso   1.00
N28    N     0.68620   0.01363   0.15117   0.01267  Uiso   1.00
N29    N     0.85357   0.01421   0.17701   0.01267  Uiso   1.00
N30    N     0.52288   0.18374   0.12520   0.01267  Uiso   1.00
N31    N     0.68530   0.18361   0.12016   0.01267  Uiso   1.00
N32    N     0.52274   0.35099   0.13289   0.01267  Uiso   1.00
N33    N     0.68687   0.34912   0.12704   0.01267  Uiso   1.00
N34    N     0.85283   0.35064   0.12346   0.01267  Uiso   1.00
N35    N     0.02030   0.51565   0.13801   0.01267  Uiso   1.00
N36    N     0.18458   0.51138   0.13919   0.01267  Uiso   1.00
N37    N     0.35218   0.51156   0.14349   0.01267  Uiso   1.00
N38    N     0.02442   0.68484   0.15400   0.01267  Uiso   1.00
N39    N     0.18456   0.68417   0.12773   0.01267  Uiso   1.00
N40    N     0.02544   0.85243   0.17669   0.01267  Uiso   1.00
N41    N     0.18754   0.85010   0.15085   0.01267  Uiso   1.00
N42    N     0.35167   0.85153   0.12440   0.01267  Uiso   1.00
N43    N     0.52093   0.51599   0.14856   0.01267  Uiso   1.00
N44    N     0.68542   0.51327   0.13715   0.01267  Uiso   1.00
N45    N     0.85269   0.51306   0.13275   0.01267  Uiso   1.00
N46    N     0.52451   0.68433   0.13926   0.01267  Uiso   1.00
N47    N     0.68634   0.68489   0.16562   0.01267  Uiso   1.00
N48    N     0.52444   0.85162   0.13161   0.01267  Uiso   1.00
N49    N     0.68822   0.85026   0.15798   0.01267  Uiso   1.00
N50    N     0.85356   0.85256   0.18399   0.01267  Uiso   1.00
N51    N     0.02243   0.01768   0.19453   0.01267  Uiso   1.00
N52    N     0.18701   0.01406   0.17586   0.01267  Uiso   1.00
N53    N     0.35280   0.01333   0.15004   0.01267  Uiso   1.00
N54    N     0.02578   0.18635   0.19638   0.01267  Uiso   1.00
N55    N     0.18791   0.18655   0.20117   0.01267  Uiso   1.00
N56    N     0.02437   0.35200   0.16898   0.01267  Uiso   1.00
K57    K     0.35389   0.68234   0.13504   0.00000  Uiso   1.00
O58    O     0.45773   0.57432   0.47965   0.00000  Uiso   1.00
O59    O     0.52873   0.65103   0.38755   0.00000  Uiso   1.00
H60    H     0.48465   0.61495   0.56100   0.00000  Uiso   1.00

CN-K-*HOOH
_symmetry_space_group_name_H-M    'P1'
_symmetry_Int_Tables_number       1
_symmetry_cell_setting            triclinic
loop_
_symmetry_equiv_pos_as_xyz
  x,y,z
_cell_length_a                    14.4231
_cell_length_b                    14.4242
_cell_length_c                    10.7035
_cell_angle_alpha                 90.4215
_cell_angle_beta                  91.3461
_cell_angle_gamma                 119.9151
loop_
_atom_site_label
_atom_site_type_symbol
_atom_site_fract_x
_atom_site_fract_y
_atom_site_fract_z
_atom_site_U_iso_or_equiv
_atom_site_adp_type
_atom_site_occupancy
C1     C     0.07980   0.13211   0.20208   0.01267  Uiso   1.00
C2     C     0.07411   0.29361   0.18076   0.01267  Uiso   1.00
C3     C     0.24612   0.29382   0.18580   0.01267  Uiso   1.00
C4     C     0.07705   0.45815   0.14778   0.01267  Uiso   1.00
C5     C     0.24407   0.46264   0.15086   0.01267  Uiso   1.00
C6     C     0.40675   0.45845   0.15631   0.01267  Uiso   1.00
C7     C     0.57732   0.12989   0.12457   0.01267  Uiso   1.00
C8     C     0.57247   0.29224   0.12749   0.01267  Uiso   1.00
C9     C     0.74437   0.29205   0.12233   0.01267  Uiso   1.00
C10    C     0.57734   0.45902   0.14000   0.01267  Uiso   1.00
C11    C     0.74422   0.46366   0.13169   0.01267  Uiso   1.00
C12    C     0.90656   0.45865   0.13141   0.01267  Uiso   1.00
C13    C     0.07731   0.63035   0.13887   0.01267  Uiso   1.00
C14    C     0.07373   0.79317   0.16077   0.01267  Uiso   1.00
C15    C     0.24370   0.79259   0.13287   0.01267  Uiso   1.00
C16    C     0.07934   0.96057   0.18388   0.01267  Uiso   1.00
C17    C     0.24492   0.96449   0.15920   0.01267  Uiso   1.00
C18    C     0.40609   0.95940   0.13349   0.01267  Uiso   1.00
C19    C     0.57857   0.63057   0.15049   0.01267  Uiso   1.00
C20    C     0.57393   0.79278   0.14200   0.01267  Uiso   1.00
C21    C     0.74544   0.79326   0.16995   0.01267  Uiso   1.00
C22    C     0.57838   0.95964   0.13614   0.01267  Uiso   1.00
C23    C     0.74547   0.96474   0.16239   0.01267  Uiso   1.00
C24    C     0.90810   0.96074   0.18657   0.01267  Uiso   1.00
N25    N     0.18816   0.34995   0.17251   0.01267  Uiso   1.00
N26    N     0.35412   0.35247   0.17829   0.01267  Uiso   1.00
N27    N     0.52056   0.01624   0.12971   0.01267  Uiso   1.00
N28    N     0.68620   0.01363   0.15117   0.01267  Uiso   1.00
N29    N     0.85357   0.01421   0.17701   0.01267  Uiso   1.00
N30    N     0.52288   0.18374   0.12520   0.01267  Uiso   1.00
N31    N     0.68530   0.18361   0.12016   0.01267  Uiso   1.00
N32    N     0.52274   0.35099   0.13289   0.01267  Uiso   1.00
N33    N     0.68687   0.34912   0.12704   0.01267  Uiso   1.00
N34    N     0.85283   0.35064   0.12346   0.01267  Uiso   1.00
N35    N     0.02030   0.51565   0.13801   0.01267  Uiso   1.00
N36    N     0.18458   0.51138   0.13919   0.01267  Uiso   1.00
N37    N     0.35218   0.51156   0.14349   0.01267  Uiso   1.00
N38    N     0.02442   0.68484   0.15400   0.01267  Uiso   1.00
N39    N     0.18456   0.68417   0.12773   0.01267  Uiso   1.00
N40    N     0.02544   0.85243   0.17669   0.01267  Uiso   1.00
N41    N     0.18754   0.85010   0.15085   0.01267  Uiso   1.00
N42    N     0.35167   0.85153   0.12440   0.01267  Uiso   1.00
N43    N     0.52093   0.51599   0.14856   0.01267  Uiso   1.00
N44    N     0.68542   0.51327   0.13715   0.01267  Uiso   1.00
N45    N     0.85269   0.51306   0.13275   0.01267  Uiso   1.00
N46    N     0.52451   0.68433   0.13926   0.01267  Uiso   1.00
N47    N     0.68634   0.68489   0.16562   0.01267  Uiso   1.00
N48    N     0.52444   0.85162   0.13161   0.01267  Uiso   1.00
N49    N     0.68822   0.85026   0.15798   0.01267  Uiso   1.00
N50    N     0.85356   0.85256   0.18399   0.01267  Uiso   1.00
N51    N     0.02243   0.01768   0.19453   0.01267  Uiso   1.00
N52    N     0.18701   0.01406   0.17586   0.01267  Uiso   1.00
N53    N     0.35280   0.01333   0.15004   0.01267  Uiso   1.00
N54    N     0.02578   0.18635   0.19638   0.01267  Uiso   1.00
N55    N     0.18791   0.18655   0.20117   0.01267  Uiso   1.00
N56    N     0.02437   0.35200   0.16898   0.01267  Uiso   1.00
K57    K     0.35378   0.68242   0.13497   0.00000  Uiso   1.00
O58    O     0.49041   0.68269   0.55718   0.00000  Uiso   1.00
O59    O     0.49731   0.68439   0.41317   0.00000  Uiso   1.00
H60    H     0.55841   0.75064   0.57882   0.00000  Uiso   1.00
H61    H     0.49602   0.61519   0.39936   0.00000  Uiso   1.00

CN-K+*H2O2
symmetry_space_group_name_H-M    'P1'
_symmetry_Int_Tables_number       1
_symmetry_cell_setting            triclinic
loop_
_symmetry_equiv_pos_as_xyz
  x,y,z
_cell_length_a                    14.4231
_cell_length_b                    14.4242
_cell_length_c                    10.7035
_cell_angle_alpha                 90.4215
_cell_angle_beta                  91.3461
_cell_angle_gamma                 119.9151
loop_
_atom_site_label
_atom_site_type_symbol
_atom_site_fract_x
_atom_site_fract_y
_atom_site_fract_z
_atom_site_U_iso_or_equiv
_atom_site_adp_type
_atom_site_occupancy
C1     C     0.07980   0.13211   0.20208   0.01267  Uiso   1.00
C2     C     0.07411   0.29361   0.18076   0.01267  Uiso   1.00
C3     C     0.24612   0.29382   0.18580   0.01267  Uiso   1.00
C4     C     0.07705   0.45815   0.14778   0.01267  Uiso   1.00
C5     C     0.24407   0.46264   0.15086   0.01267  Uiso   1.00
C6     C     0.40675   0.45845   0.15631   0.01267  Uiso   1.00
C7     C     0.57732   0.12989   0.12457   0.01267  Uiso   1.00
C8     C     0.57247   0.29224   0.12749   0.01267  Uiso   1.00
C9     C     0.74437   0.29205   0.12233   0.01267  Uiso   1.00
C10    C     0.57734   0.45902   0.14000   0.01267  Uiso   1.00
C11    C     0.74422   0.46366   0.13169   0.01267  Uiso   1.00
C12    C     0.90656   0.45865   0.13141   0.01267  Uiso   1.00
C13    C     0.07731   0.63035   0.13887   0.01267  Uiso   1.00
C14    C     0.07373   0.79317   0.16077   0.01267  Uiso   1.00
C15    C     0.24370   0.79259   0.13287   0.01267  Uiso   1.00
C16    C     0.07934   0.96057   0.18388   0.01267  Uiso   1.00
C17    C     0.24492   0.96449   0.15920   0.01267  Uiso   1.00
C18    C     0.40609   0.95940   0.13349   0.01267  Uiso   1.00
C19    C     0.57857   0.63057   0.15049   0.01267  Uiso   1.00
C20    C     0.57393   0.79278   0.14200   0.01267  Uiso   1.00
C21    C     0.74544   0.79326   0.16995   0.01267  Uiso   1.00
C22    C     0.57838   0.95964   0.13614   0.01267  Uiso   1.00
C23    C     0.74547   0.96474   0.16239   0.01267  Uiso   1.00
C24    C     0.90810   0.96074   0.18657   0.01267  Uiso   1.00
N25    N     0.18816   0.34995   0.17251   0.01267  Uiso   1.00
N26    N     0.35412   0.35247   0.17829   0.01267  Uiso   1.00
N27    N     0.52056   0.01624   0.12971   0.01267  Uiso   1.00
N28    N     0.68620   0.01363   0.15117   0.01267  Uiso   1.00
N29    N     0.85357   0.01421   0.17701   0.01267  Uiso   1.00
N30    N     0.52288   0.18374   0.12520   0.01267  Uiso   1.00
N31    N     0.68530   0.18361   0.12016   0.01267  Uiso   1.00
N32    N     0.52274   0.35099   0.13289   0.01267  Uiso   1.00
N33    N     0.68687   0.34912   0.12704   0.01267  Uiso   1.00
N34    N     0.85283   0.35064   0.12346   0.01267  Uiso   1.00
N35    N     0.02030   0.51565   0.13801   0.01267  Uiso   1.00
N36    N     0.18458   0.51138   0.13919   0.01267  Uiso   1.00
N37    N     0.35218   0.51156   0.14349   0.01267  Uiso   1.00
N38    N     0.02442   0.68484   0.15400   0.01267  Uiso   1.00
N39    N     0.18456   0.68417   0.12773   0.01267  Uiso   1.00
N40    N     0.02544   0.85243   0.17669   0.01267  Uiso   1.00
N41    N     0.18754   0.85010   0.15085   0.01267  Uiso   1.00
N42    N     0.35167   0.85153   0.12440   0.01267  Uiso   1.00
N43    N     0.52093   0.51599   0.14856   0.01267  Uiso   1.00
N44    N     0.68542   0.51327   0.13715   0.01267  Uiso   1.00
N45    N     0.85269   0.51306   0.13275   0.01267  Uiso   1.00
N46    N     0.52451   0.68433   0.13926   0.01267  Uiso   1.00
N47    N     0.68634   0.68489   0.16562   0.01267  Uiso   1.00
N48    N     0.52444   0.85162   0.13161   0.01267  Uiso   1.00
N49    N     0.68822   0.85026   0.15798   0.01267  Uiso   1.00
N50    N     0.85356   0.85256   0.18399   0.01267  Uiso   1.00
N51    N     0.02243   0.01768   0.19453   0.01267  Uiso   1.00
N52    N     0.18701   0.01406   0.17586   0.01267  Uiso   1.00
N53    N     0.35280   0.01333   0.15004   0.01267  Uiso   1.00
N54    N     0.02578   0.18635   0.19638   0.01267  Uiso   1.00
N55    N     0.18791   0.18655   0.20117   0.01267  Uiso   1.00
N56    N     0.02437   0.35200   0.16898   0.01267  Uiso   1.00
K57    K     0.35384   0.68202   0.13515   0.00000  Uiso   1.00
O58    O     0.41825   0.48667   0.32715   0.00000  Uiso   1.00
O59    O     0.29419   0.70816   0.40688   0.00000  Uiso   1.00
H60    H     0.24291   0.63226   0.42825   0.00000  Uiso   1.00
H61   H     0.44186   0.75844   0.47229   0.00000  Uiso   1.00

CN-Cs-*O2
_symmetry_space_group_name_H-M    'P1'
_symmetry_Int_Tables_number       1
_symmetry_cell_setting            triclinic
loop_
_symmetry_equiv_pos_as_xyz
  x,y,z
_cell_length_a                    14.4231
_cell_length_b                    14.4242
_cell_length_c                    10.7035
_cell_angle_alpha                 90.4215
_cell_angle_beta                  91.3461
_cell_angle_gamma                 119.9151
loop_
_atom_site_label
_atom_site_type_symbol
_atom_site_fract_x
_atom_site_fract_y
_atom_site_fract_z
_atom_site_U_iso_or_equiv
_atom_site_adp_type
_atom_site_occupancy
C1     C     0.07980   0.13211   0.20208   0.01267  Uiso   1.00
C2     C     0.07411   0.29361   0.18076   0.01267  Uiso   1.00
C3     C     0.24612   0.29382   0.18580   0.01267  Uiso   1.00
C4     C     0.07705   0.45815   0.14778   0.01267  Uiso   1.00
C5     C     0.24407   0.46264   0.15086   0.01267  Uiso   1.00
C6     C     0.40675   0.45845   0.15631   0.01267  Uiso   1.00
C7     C     0.57732   0.12989   0.12457   0.01267  Uiso   1.00
C8     C     0.57247   0.29224   0.12749   0.01267  Uiso   1.00
C9     C     0.74437   0.29205   0.12233   0.01267  Uiso   1.00
C10    C     0.57734   0.45902   0.14000   0.01267  Uiso   1.00
C11    C     0.74422   0.46366   0.13169   0.01267  Uiso   1.00
C12    C     0.90656   0.45865   0.13141   0.01267  Uiso   1.00
C13    C     0.07731   0.63035   0.13887   0.01267  Uiso   1.00
C14    C     0.07373   0.79317   0.16077   0.01267  Uiso   1.00
C15    C     0.24370   0.79259   0.13287   0.01267  Uiso   1.00
C16    C     0.07934   0.96057   0.18388   0.01267  Uiso   1.00
C17    C     0.24492   0.96449   0.15920   0.01267  Uiso   1.00
C18    C     0.40609   0.95940   0.13349   0.01267  Uiso   1.00
C19    C     0.57857   0.63057   0.15049   0.01267  Uiso   1.00
C20    C     0.57393   0.79278   0.14200   0.01267  Uiso   1.00
C21    C     0.74544   0.79326   0.16995   0.01267  Uiso   1.00
C22    C     0.57838   0.95964   0.13614   0.01267  Uiso   1.00
C23    C     0.74547   0.96474   0.16239   0.01267  Uiso   1.00
C24    C     0.90810   0.96074   0.18657   0.01267  Uiso   1.00
N25    N     0.18816   0.34995   0.17251   0.01267  Uiso   1.00
N26    N     0.35412   0.35247   0.17829   0.01267  Uiso   1.00
N27    N     0.52056   0.01624   0.12971   0.01267  Uiso   1.00
N28    N     0.68620   0.01363   0.15117   0.01267  Uiso   1.00
N29    N     0.85357   0.01421   0.17701   0.01267  Uiso   1.00
N30    N     0.52288   0.18374   0.12520   0.01267  Uiso   1.00
N31    N     0.68530   0.18361   0.12016   0.01267  Uiso   1.00
N32    N     0.52274   0.35099   0.13289   0.01267  Uiso   1.00
N33    N     0.68687   0.34912   0.12704   0.01267  Uiso   1.00
N34    N     0.85283   0.35064   0.12346   0.01267  Uiso   1.00
N35    N     0.02030   0.51565   0.13801   0.01267  Uiso   1.00
N36    N     0.18458   0.51138   0.13919   0.01267  Uiso   1.00
N37    N     0.35218   0.51156   0.14349   0.01267  Uiso   1.00
N38    N     0.02442   0.68484   0.15400   0.01267  Uiso   1.00
N39    N     0.18456   0.68417   0.12773   0.01267  Uiso   1.00
N40    N     0.02544   0.85243   0.17669   0.01267  Uiso   1.00
N41    N     0.18754   0.85010   0.15085   0.01267  Uiso   1.00
N42    N     0.35167   0.85153   0.12440   0.01267  Uiso   1.00
N43    N     0.52093   0.51599   0.14856   0.01267  Uiso   1.00
N44    N     0.68542   0.51327   0.13715   0.01267  Uiso   1.00
N45    N     0.85269   0.51306   0.13275   0.01267  Uiso   1.00
N46    N     0.52451   0.68433   0.13926   0.01267  Uiso   1.00
N47    N     0.68634   0.68489   0.16562   0.01267  Uiso   1.00
N48    N     0.52444   0.85162   0.13161   0.01267  Uiso   1.00
N49    N     0.68822   0.85026   0.15798   0.01267  Uiso   1.00
N50    N     0.85356   0.85256   0.18399   0.01267  Uiso   1.00
N51    N     0.02243   0.01768   0.19453   0.01267  Uiso   1.00
N52    N     0.18701   0.01406   0.17586   0.01267  Uiso   1.00
N53    N     0.35280   0.01333   0.15004   0.01267  Uiso   1.00
N54    N     0.02578   0.18635   0.19638   0.01267  Uiso   1.00
N55    N     0.18791   0.18655   0.20117   0.01267  Uiso   1.00
N56    N     0.02437   0.35200   0.16898   0.01267  Uiso   1.00
Cs57   Cs    0.85306   0.68300   0.15958   0.00000  Uiso   1.00
O58    O     0.81028   0.68737   0.45108   0.00000  Uiso   1.00
O59    O     0.70422   0.65127   0.44725   0.00000  Uiso   1.00

CN-Cs-*O

_symmetry_space_group_name_H-M    'P1'
_symmetry_Int_Tables_number       1
_symmetry_cell_setting            triclinic
loop_
_symmetry_equiv_pos_as_xyz
  x,y,z
_cell_length_a                    14.4231
_cell_length_b                    14.4242
_cell_length_c                    10.7035
_cell_angle_alpha                 90.4215
_cell_angle_beta                  91.3461
_cell_angle_gamma                 119.9151
loop_
_atom_site_label
_atom_site_type_symbol
_atom_site_fract_x
_atom_site_fract_y
_atom_site_fract_z
_atom_site_U_iso_or_equiv
_atom_site_adp_type
_atom_site_occupancy
C1     C     0.07980   0.13211   0.20208   0.01267  Uiso   1.00
C2     C     0.07411   0.29361   0.18076   0.01267  Uiso   1.00
C3     C     0.24612   0.29382   0.18580   0.01267  Uiso   1.00
C4     C     0.07705   0.45815   0.14778   0.01267  Uiso   1.00
C5     C     0.24407   0.46264   0.15086   0.01267  Uiso   1.00
C6     C     0.40675   0.45845   0.15631   0.01267  Uiso   1.00
C7     C     0.57732   0.12989   0.12457   0.01267  Uiso   1.00
C8     C     0.57247   0.29224   0.12749   0.01267  Uiso   1.00
C9     C     0.74437   0.29205   0.12233   0.01267  Uiso   1.00
C10    C     0.57734   0.45902   0.14000   0.01267  Uiso   1.00
C11    C     0.74422   0.46366   0.13169   0.01267  Uiso   1.00
C12    C     0.90656   0.45865   0.13141   0.01267  Uiso   1.00
C13    C     0.07731   0.63035   0.13887   0.01267  Uiso   1.00
C14    C     0.07373   0.79317   0.16077   0.01267  Uiso   1.00
C15    C     0.24370   0.79259   0.13287   0.01267  Uiso   1.00
C16    C     0.07934   0.96057   0.18388   0.01267  Uiso   1.00
C17    C     0.24492   0.96449   0.15920   0.01267  Uiso   1.00
C18    C     0.40609   0.95940   0.13349   0.01267  Uiso   1.00
C19    C     0.57857   0.63057   0.15049   0.01267  Uiso   1.00
C20    C     0.57393   0.79278   0.14200   0.01267  Uiso   1.00
C21    C     0.74544   0.79326   0.16995   0.01267  Uiso   1.00
C22    C     0.57838   0.95964   0.13614   0.01267  Uiso   1.00
C23    C     0.74547   0.96474   0.16239   0.01267  Uiso   1.00
C24    C     0.90810   0.96074   0.18657   0.01267  Uiso   1.00
N25    N     0.18816   0.34995   0.17251   0.01267  Uiso   1.00
N26    N     0.35412   0.35247   0.17829   0.01267  Uiso   1.00
N27    N     0.52056   0.01624   0.12971   0.01267  Uiso   1.00
N28    N     0.68620   0.01363   0.15117   0.01267  Uiso   1.00
N29    N     0.85357   0.01421   0.17701   0.01267  Uiso   1.00
N30    N     0.52288   0.18374   0.12520   0.01267  Uiso   1.00
N31    N     0.68530   0.18361   0.12016   0.01267  Uiso   1.00
N32    N     0.52274   0.35099   0.13289   0.01267  Uiso   1.00
N33    N     0.68687   0.34912   0.12704   0.01267  Uiso   1.00
N34    N     0.85283   0.35064   0.12346   0.01267  Uiso   1.00
N35    N     0.02030   0.51565   0.13801   0.01267  Uiso   1.00
N36    N     0.18458   0.51138   0.13919   0.01267  Uiso   1.00
N37    N     0.35218   0.51156   0.14349   0.01267  Uiso   1.00
N38    N     0.02442   0.68484   0.15400   0.01267  Uiso   1.00
N39    N     0.18456   0.68417   0.12773   0.01267  Uiso   1.00
N40    N     0.02544   0.85243   0.17669   0.01267  Uiso   1.00
N41    N     0.18754   0.85010   0.15085   0.01267  Uiso   1.00
N42    N     0.35167   0.85153   0.12440   0.01267  Uiso   1.00
N43    N     0.52093   0.51599   0.14856   0.01267  Uiso   1.00
N44    N     0.68542   0.51327   0.13715   0.01267  Uiso   1.00
N45    N     0.85269   0.51306   0.13275   0.01267  Uiso   1.00
N46    N     0.52451   0.68433   0.13926   0.01267  Uiso   1.00
N47    N     0.68634   0.68489   0.16562   0.01267  Uiso   1.00
N48    N     0.52444   0.85162   0.13161   0.01267  Uiso   1.00
N49    N     0.68822   0.85026   0.15798   0.01267  Uiso   1.00
N50    N     0.85356   0.85256   0.18399   0.01267  Uiso   1.00
N51    N     0.02243   0.01768   0.19453   0.01267  Uiso   1.00
N52    N     0.18701   0.01406   0.17586   0.01267  Uiso   1.00
N53    N     0.35280   0.01333   0.15004   0.01267  Uiso   1.00
N54    N     0.02578   0.18635   0.19638   0.01267  Uiso   1.00
N55    N     0.18791   0.18655   0.20117   0.01267  Uiso   1.00
N56    N     0.02437   0.35200   0.16898   0.01267  Uiso   1.00
Cs57   Cs    0.85311   0.68265   0.15965   0.00000  Uiso   1.00
O58    O     0.82936   0.71984   0.47007   0.00000  Uiso   1.00
O59    O     0.74327   0.72830   0.43081   0.00000  Uiso   1.00
O60    O     0.82065   0.52814   0.40697   0.00000  Uiso   1.00
H61    H     0.83424   0.49297   0.47818   0.00000  Uiso   1.00
H62    H     0.81854   0.59302   0.43796   0.00000  Uiso   1.00

CN-Cs-*OOH

_symmetry_space_group_name_H-M    'P1'
_symmetry_Int_Tables_number       1
_symmetry_cell_setting            triclinic
loop_
_symmetry_equiv_pos_as_xyz
  x,y,z
_cell_length_a                    14.4231
_cell_length_b                    14.4242
_cell_length_c                    10.7035
_cell_angle_alpha                 90.4215
_cell_angle_beta                  91.3461
_cell_angle_gamma                 119.9151
loop_
_atom_site_label
_atom_site_type_symbol
_atom_site_fract_x
_atom_site_fract_y
_atom_site_fract_z
_atom_site_U_iso_or_equiv
_atom_site_adp_type
_atom_site_occupancy
C1     C     0.07980   0.13211   0.20208   0.01267  Uiso   1.00
C2     C     0.07411   0.29361   0.18076   0.01267  Uiso   1.00
C3     C     0.24612   0.29382   0.18580   0.01267  Uiso   1.00
C4     C     0.07705   0.45815   0.14778   0.01267  Uiso   1.00
C5     C     0.24407   0.46264   0.15086   0.01267  Uiso   1.00
C6     C     0.40675   0.45845   0.15631   0.01267  Uiso   1.00
C7     C     0.57732   0.12989   0.12457   0.01267  Uiso   1.00
C8     C     0.57247   0.29224   0.12749   0.01267  Uiso   1.00
C9     C     0.74437   0.29205   0.12233   0.01267  Uiso   1.00
C10    C     0.57734   0.45902   0.14000   0.01267  Uiso   1.00
C11    C     0.74422   0.46366   0.13169   0.01267  Uiso   1.00
C12    C     0.90656   0.45865   0.13141   0.01267  Uiso   1.00
C13    C     0.07731   0.63035   0.13887   0.01267  Uiso   1.00
C14    C     0.07373   0.79317   0.16077   0.01267  Uiso   1.00
C15    C     0.24370   0.79259   0.13287   0.01267  Uiso   1.00
C16    C     0.07934   0.96057   0.18388   0.01267  Uiso   1.00
C17    C     0.24492   0.96449   0.15920   0.01267  Uiso   1.00
C18    C     0.40609   0.95940   0.13349   0.01267  Uiso   1.00
C19    C     0.57857   0.63057   0.15049   0.01267  Uiso   1.00
C20    C     0.57393   0.79278   0.14200   0.01267  Uiso   1.00
C21    C     0.74544   0.79326   0.16995   0.01267  Uiso   1.00
C22    C     0.57838   0.95964   0.13614   0.01267  Uiso   1.00
C23    C     0.74547   0.96474   0.16239   0.01267  Uiso   1.00
C24    C     0.90810   0.96074   0.18657   0.01267  Uiso   1.00
N25    N     0.18816   0.34995   0.17251   0.01267  Uiso   1.00
N26    N     0.35412   0.35247   0.17829   0.01267  Uiso   1.00
N27    N     0.52056   0.01624   0.12971   0.01267  Uiso   1.00
N28    N     0.68620   0.01363   0.15117   0.01267  Uiso   1.00
N29    N     0.85357   0.01421   0.17701   0.01267  Uiso   1.00
N30    N     0.52288   0.18374   0.12520   0.01267  Uiso   1.00
N31    N     0.68530   0.18361   0.12016   0.01267  Uiso   1.00
N32    N     0.52274   0.35099   0.13289   0.01267  Uiso   1.00
N33    N     0.68687   0.34912   0.12704   0.01267  Uiso   1.00
N34    N     0.85283   0.35064   0.12346   0.01267  Uiso   1.00
N35    N     0.02030   0.51565   0.13801   0.01267  Uiso   1.00
N36    N     0.18458   0.51138   0.13919   0.01267  Uiso   1.00
N37    N     0.35218   0.51156   0.14349   0.01267  Uiso   1.00
N38    N     0.02442   0.68484   0.15400   0.01267  Uiso   1.00
N39    N     0.18456   0.68417   0.12773   0.01267  Uiso   1.00
N40    N     0.02544   0.85243   0.17669   0.01267  Uiso   1.00
N41    N     0.18754   0.85010   0.15085   0.01267  Uiso   1.00
N42    N     0.35167   0.85153   0.12440   0.01267  Uiso   1.00
N43    N     0.52093   0.51599   0.14856   0.01267  Uiso   1.00
N44    N     0.68542   0.51327   0.13715   0.01267  Uiso   1.00
N45    N     0.85269   0.51306   0.13275   0.01267  Uiso   1.00
N46    N     0.52451   0.68433   0.13926   0.01267  Uiso   1.00
N47    N     0.68634   0.68489   0.16562   0.01267  Uiso   1.00
N48    N     0.52444   0.85162   0.13161   0.01267  Uiso   1.00
N49    N     0.68822   0.85026   0.15798   0.01267  Uiso   1.00
N50    N     0.85356   0.85256   0.18399   0.01267  Uiso   1.00
N51    N     0.02243   0.01768   0.19453   0.01267  Uiso   1.00
N52    N     0.18701   0.01406   0.17586   0.01267  Uiso   1.00
N53    N     0.35280   0.01333   0.15004   0.01267  Uiso   1.00
N54    N     0.02578   0.18635   0.19638   0.01267  Uiso   1.00
N55    N     0.18791   0.18655   0.20117   0.01267  Uiso   1.00
N56    N     0.02437   0.35200   0.16898   0.01267  Uiso   1.00
Cs57   Cs    0.85304   0.68293   0.15958   0.00000  Uiso   1.00
O58    O     0.88318   0.71144   0.44974   0.00000  Uiso   1.00
O59    O     0.77003   0.68558   0.44492   0.00000  Uiso   1.00
H60    H     0.76287   0.71807   0.52426   0.00000  Uiso   1.00

CN-Cs-*HOOH

_symmetry_space_group_name_H-M    'P1'
_symmetry_Int_Tables_number       1
_symmetry_cell_setting            triclinic
loop_
_symmetry_equiv_pos_as_xyz
  x,y,z
_cell_length_a                    14.4231
_cell_length_b                    14.4242
_cell_length_c                    10.7035
_cell_angle_alpha                 90.4215
_cell_angle_beta                  91.3461
_cell_angle_gamma                 119.9151
loop_
_atom_site_label
_atom_site_type_symbol
_atom_site_fract_x
_atom_site_fract_y
_atom_site_fract_z
_atom_site_U_iso_or_equiv
_atom_site_adp_type
_atom_site_occupancy
C1     C     0.07980   0.13211   0.20208   0.01267  Uiso   1.00
C2     C     0.07411   0.29361   0.18076   0.01267  Uiso   1.00
C3     C     0.24612   0.29382   0.18580   0.01267  Uiso   1.00
C4     C     0.07705   0.45815   0.14778   0.01267  Uiso   1.00
C5     C     0.24407   0.46264   0.15086   0.01267  Uiso   1.00
C6     C     0.40675   0.45845   0.15631   0.01267  Uiso   1.00
C7     C     0.57732   0.12989   0.12457   0.01267  Uiso   1.00
C8     C     0.57247   0.29224   0.12749   0.01267  Uiso   1.00
C9     C     0.74437   0.29205   0.12233   0.01267  Uiso   1.00
C10    C     0.57734   0.45902   0.14000   0.01267  Uiso   1.00
C11    C     0.74422   0.46366   0.13169   0.01267  Uiso   1.00
C12    C     0.90656   0.45865   0.13141   0.01267  Uiso   1.00
C13    C     0.07731   0.63035   0.13887   0.01267  Uiso   1.00
C14    C     0.07373   0.79317   0.16077   0.01267  Uiso   1.00
C15    C     0.24370   0.79259   0.13287   0.01267  Uiso   1.00
C16    C     0.07934   0.96057   0.18388   0.01267  Uiso   1.00
C17    C     0.24492   0.96449   0.15920   0.01267  Uiso   1.00
C18    C     0.40609   0.95940   0.13349   0.01267  Uiso   1.00
C19    C     0.57857   0.63057   0.15049   0.01267  Uiso   1.00
C20    C     0.57393   0.79278   0.14200   0.01267  Uiso   1.00
C21    C     0.74544   0.79326   0.16995   0.01267  Uiso   1.00
C22    C     0.57838   0.95964   0.13614   0.01267  Uiso   1.00
C23    C     0.74547   0.96474   0.16239   0.01267  Uiso   1.00
C24    C     0.90810   0.96074   0.18657   0.01267  Uiso   1.00
N25    N     0.18816   0.34995   0.17251   0.01267  Uiso   1.00
N26    N     0.35412   0.35247   0.17829   0.01267  Uiso   1.00
N27    N     0.52056   0.01624   0.12971   0.01267  Uiso   1.00
N28    N     0.68620   0.01363   0.15117   0.01267  Uiso   1.00
N29    N     0.85357   0.01421   0.17701   0.01267  Uiso   1.00
N30    N     0.52288   0.18374   0.12520   0.01267  Uiso   1.00
N31    N     0.68530   0.18361   0.12016   0.01267  Uiso   1.00
N32    N     0.52274   0.35099   0.13289   0.01267  Uiso   1.00
N33    N     0.68687   0.34912   0.12704   0.01267  Uiso   1.00
N34    N     0.85283   0.35064   0.12346   0.01267  Uiso   1.00
N35    N     0.02030   0.51565   0.13801   0.01267  Uiso   1.00
N36    N     0.18458   0.51138   0.13919   0.01267  Uiso   1.00
N37    N     0.35218   0.51156   0.14349   0.01267  Uiso   1.00
N38    N     0.02442   0.68484   0.15400   0.01267  Uiso   1.00
N39    N     0.18456   0.68417   0.12773   0.01267  Uiso   1.00
N40    N     0.02544   0.85243   0.17669   0.01267  Uiso   1.00
N41    N     0.18754   0.85010   0.15085   0.01267  Uiso   1.00
N42    N     0.35167   0.85153   0.12440   0.01267  Uiso   1.00
N43    N     0.52093   0.51599   0.14856   0.01267  Uiso   1.00
N44    N     0.68542   0.51327   0.13715   0.01267  Uiso   1.00
N45    N     0.85269   0.51306   0.13275   0.01267  Uiso   1.00
N46    N     0.52451   0.68433   0.13926   0.01267  Uiso   1.00
N47    N     0.68634   0.68489   0.16562   0.01267  Uiso   1.00
N48    N     0.52444   0.85162   0.13161   0.01267  Uiso   1.00
N49    N     0.68822   0.85026   0.15798   0.01267  Uiso   1.00
N50    N     0.85356   0.85256   0.18399   0.01267  Uiso   1.00
N51    N     0.02243   0.01768   0.19453   0.01267  Uiso   1.00
N52    N     0.18701   0.01406   0.17586   0.01267  Uiso   1.00
N53    N     0.35280   0.01333   0.15004   0.01267  Uiso   1.00
N54    N     0.02578   0.18635   0.19638   0.01267  Uiso   1.00
N55    N     0.18791   0.18655   0.20117   0.01267  Uiso   1.00
N56    N     0.02437   0.35200   0.16898   0.01267  Uiso   1.00
Cs57   Cs    0.85302   0.68304   0.15958   0.00000  Uiso   1.00
O58    O     0.86495   0.67733   0.72977   0.00000  Uiso   1.00
O59    O     0.75400   0.66896   0.72555   0.00000  Uiso   1.00
H60    H     0.75787   0.70267   0.80871   0.00000  Uiso   1.00
H61    H     0.84386   0.60523   0.69357   0.00000  Uiso   1.00

CN-KCs-*O2

_symmetry_space_group_name_H-M    'P1'
_symmetry_Int_Tables_number       1
_symmetry_cell_setting            triclinic
loop_
_symmetry_equiv_pos_as_xyz
  x,y,z
_cell_length_a                    14.4231
_cell_length_b                    14.4242
_cell_length_c                    10.7035
_cell_angle_alpha                 90.4215
_cell_angle_beta                  91.3461
_cell_angle_gamma                 119.9151
loop_
_atom_site_label
_atom_site_type_symbol
_atom_site_fract_x
_atom_site_fract_y
_atom_site_fract_z
_atom_site_U_iso_or_equiv
_atom_site_adp_type
_atom_site_occupancy
C1     C     0.07980   0.13211   0.20208   0.01267  Uiso   1.00
C2     C     0.07411   0.29361   0.18076   0.01267  Uiso   1.00
C3     C     0.24612   0.29382   0.18580   0.01267  Uiso   1.00
C4     C     0.07705   0.45815   0.14778   0.01267  Uiso   1.00
C5     C     0.24407   0.46264   0.15086   0.01267  Uiso   1.00
C6     C     0.40675   0.45845   0.15631   0.01267  Uiso   1.00
C7     C     0.57732   0.12989   0.12457   0.01267  Uiso   1.00
C8     C     0.57247   0.29224   0.12749   0.01267  Uiso   1.00
C9     C     0.74437   0.29205   0.12233   0.01267  Uiso   1.00
C10    C     0.57734   0.45902   0.14000   0.01267  Uiso   1.00
C11    C     0.74422   0.46366   0.13169   0.01267  Uiso   1.00
C12    C     0.90656   0.45865   0.13141   0.01267  Uiso   1.00
C13    C     0.07731   0.63035   0.13887   0.01267  Uiso   1.00
C14    C     0.07373   0.79317   0.16077   0.01267  Uiso   1.00
C15    C     0.24370   0.79259   0.13287   0.01267  Uiso   1.00
C16    C     0.07934   0.96057   0.18388   0.01267  Uiso   1.00
C17    C     0.24492   0.96449   0.15920   0.01267  Uiso   1.00
C18    C     0.40609   0.95940   0.13349   0.01267  Uiso   1.00
C19    C     0.57857   0.63057   0.15049   0.01267  Uiso   1.00
C20    C     0.57393   0.79278   0.14200   0.01267  Uiso   1.00
C21    C     0.74544   0.79326   0.16995   0.01267  Uiso   1.00
C22    C     0.57838   0.95964   0.13614   0.01267  Uiso   1.00
C23    C     0.74547   0.96474   0.16239   0.01267  Uiso   1.00
C24    C     0.90810   0.96074   0.18657   0.01267  Uiso   1.00
N25    N     0.18816   0.34995   0.17251   0.01267  Uiso   1.00
N26    N     0.35412   0.35247   0.17829   0.01267  Uiso   1.00
N27    N     0.52056   0.01624   0.12971   0.01267  Uiso   1.00
N28    N     0.68620   0.01363   0.15117   0.01267  Uiso   1.00
N29    N     0.85357   0.01421   0.17701   0.01267  Uiso   1.00
N30    N     0.52288   0.18374   0.12520   0.01267  Uiso   1.00
N31    N     0.68530   0.18361   0.12016   0.01267  Uiso   1.00
N32    N     0.52274   0.35099   0.13289   0.01267  Uiso   1.00
N33    N     0.68687   0.34912   0.12704   0.01267  Uiso   1.00
N34    N     0.85283   0.35064   0.12346   0.01267  Uiso   1.00
N35    N     0.02030   0.51565   0.13801   0.01267  Uiso   1.00
N36    N     0.18458   0.51138   0.13919   0.01267  Uiso   1.00
N37    N     0.35218   0.51156   0.14349   0.01267  Uiso   1.00
N38    N     0.02442   0.68484   0.15400   0.01267  Uiso   1.00
N39    N     0.18456   0.68417   0.12773   0.01267  Uiso   1.00
N40    N     0.02544   0.85243   0.17669   0.01267  Uiso   1.00
N41    N     0.18754   0.85010   0.15085   0.01267  Uiso   1.00
N42    N     0.35167   0.85153   0.12440   0.01267  Uiso   1.00
N43    N     0.52093   0.51599   0.14856   0.01267  Uiso   1.00
N44    N     0.68542   0.51327   0.13715   0.01267  Uiso   1.00
N45    N     0.85269   0.51306   0.13275   0.01267  Uiso   1.00
N46    N     0.52451   0.68433   0.13926   0.01267  Uiso   1.00
N47    N     0.68634   0.68489   0.16562   0.01267  Uiso   1.00
N48    N     0.52444   0.85162   0.13161   0.01267  Uiso   1.00
N49    N     0.68822   0.85026   0.15798   0.01267  Uiso   1.00
N50    N     0.85356   0.85256   0.18399   0.01267  Uiso   1.00
N51    N     0.02243   0.01768   0.19453   0.01267  Uiso   1.00
N52    N     0.18701   0.01406   0.17586   0.01267  Uiso   1.00
N53    N     0.35280   0.01333   0.15004   0.01267  Uiso   1.00
N54    N     0.02578   0.18635   0.19638   0.01267  Uiso   1.00
N55    N     0.18791   0.18655   0.20117   0.01267  Uiso   1.00
N56    N     0.02437   0.35200   0.16898   0.01267  Uiso   1.00
K57    K     0.35366   0.68251   0.13491   0.00000  Uiso   1.00
Cs58   Cs    0.85300   0.68323   0.15962   0.00000  Uiso   1.00
O59    O     0.82165   0.64633   0.45382   0.00000  Uiso   1.00
O60    O     0.72968   0.64858   0.46386   0.00000  Uiso   1.00

CN-KCs-*O

_symmetry_space_group_name_H-M    'P1'
_symmetry_Int_Tables_number       1
_symmetry_cell_setting            triclinic
loop_
_symmetry_equiv_pos_as_xyz
  x,y,z
_cell_length_a                    14.4231
_cell_length_b                    14.4242
_cell_length_c                    10.7035
_cell_angle_alpha                 90.4215
_cell_angle_beta                  91.3461
_cell_angle_gamma                 119.9151
loop_
_atom_site_label
_atom_site_type_symbol
_atom_site_fract_x
_atom_site_fract_y
_atom_site_fract_z
_atom_site_U_iso_or_equiv
_atom_site_adp_type
_atom_site_occupancy
C1     C     0.07980   0.13211   0.20208   0.01267  Uiso   1.00
C2     C     0.07411   0.29361   0.18076   0.01267  Uiso   1.00
C3     C     0.24612   0.29382   0.18580   0.01267  Uiso   1.00
C4     C     0.07705   0.45815   0.14778   0.01267  Uiso   1.00
C5     C     0.24407   0.46264   0.15086   0.01267  Uiso   1.00
C6     C     0.40675   0.45845   0.15631   0.01267  Uiso   1.00
C7     C     0.57732   0.12989   0.12457   0.01267  Uiso   1.00
C8     C     0.57247   0.29224   0.12749   0.01267  Uiso   1.00
C9     C     0.74437   0.29205   0.12233   0.01267  Uiso   1.00
C10    C     0.57734   0.45902   0.14000   0.01267  Uiso   1.00
C11    C     0.74422   0.46366   0.13169   0.01267  Uiso   1.00
C12    C     0.90656   0.45865   0.13141   0.01267  Uiso   1.00
C13    C     0.07731   0.63035   0.13887   0.01267  Uiso   1.00
C14    C     0.07373   0.79317   0.16077   0.01267  Uiso   1.00
C15    C     0.24370   0.79259   0.13287   0.01267  Uiso   1.00
C16    C     0.07934   0.96057   0.18388   0.01267  Uiso   1.00
C17    C     0.24492   0.96449   0.15920   0.01267  Uiso   1.00
C18    C     0.40609   0.95940   0.13349   0.01267  Uiso   1.00
C19    C     0.57857   0.63057   0.15049   0.01267  Uiso   1.00
C20    C     0.57393   0.79278   0.14200   0.01267  Uiso   1.00
C21    C     0.74544   0.79326   0.16995   0.01267  Uiso   1.00
C22    C     0.57838   0.95964   0.13614   0.01267  Uiso   1.00
C23    C     0.74547   0.96474   0.16239   0.01267  Uiso   1.00
C24    C     0.90810   0.96074   0.18657   0.01267  Uiso   1.00
N25    N     0.18816   0.34995   0.17251   0.01267  Uiso   1.00
N26    N     0.35412   0.35247   0.17829   0.01267  Uiso   1.00
N27    N     0.52056   0.01624   0.12971   0.01267  Uiso   1.00
N28    N     0.68620   0.01363   0.15117   0.01267  Uiso   1.00
N29    N     0.85357   0.01421   0.17701   0.01267  Uiso   1.00
N30    N     0.52288   0.18374   0.12520   0.01267  Uiso   1.00
N31    N     0.68530   0.18361   0.12016   0.01267  Uiso   1.00
N32    N     0.52274   0.35099   0.13289   0.01267  Uiso   1.00
N33    N     0.68687   0.34912   0.12704   0.01267  Uiso   1.00
N34    N     0.85283   0.35064   0.12346   0.01267  Uiso   1.00
N35    N     0.02030   0.51565   0.13801   0.01267  Uiso   1.00
N36    N     0.18458   0.51138   0.13919   0.01267  Uiso   1.00
N37    N     0.35218   0.51156   0.14349   0.01267  Uiso   1.00
N38    N     0.02442   0.68484   0.15400   0.01267  Uiso   1.00
N39    N     0.18456   0.68417   0.12773   0.01267  Uiso   1.00
N40    N     0.02544   0.85243   0.17669   0.01267  Uiso   1.00
N41    N     0.18754   0.85010   0.15085   0.01267  Uiso   1.00
N42    N     0.35167   0.85153   0.12440   0.01267  Uiso   1.00
N43    N     0.52093   0.51599   0.14856   0.01267  Uiso   1.00
N44    N     0.68542   0.51327   0.13715   0.01267  Uiso   1.00
N45    N     0.85269   0.51306   0.13275   0.01267  Uiso   1.00
N46    N     0.52451   0.68433   0.13926   0.01267  Uiso   1.00
N47    N     0.68634   0.68489   0.16562   0.01267  Uiso   1.00
N48    N     0.52444   0.85162   0.13161   0.01267  Uiso   1.00
N49    N     0.68822   0.85026   0.15798   0.01267  Uiso   1.00
N50    N     0.85356   0.85256   0.18399   0.01267  Uiso   1.00
N51    N     0.02243   0.01768   0.19453   0.01267  Uiso   1.00
N52    N     0.18701   0.01406   0.17586   0.01267  Uiso   1.00
N53    N     0.35280   0.01333   0.15004   0.01267  Uiso   1.00
N54    N     0.02578   0.18635   0.19638   0.01267  Uiso   1.00
N55    N     0.18791   0.18655   0.20117   0.01267  Uiso   1.00
N56    N     0.02437   0.35200   0.16898   0.01267  Uiso   1.00
K57    K     0.35364   0.68251   0.13490   0.00000  Uiso   1.00
Cs58   Cs    0.85301   0.68317   0.15961   0.00000  Uiso   1.00
O59    O     0.82011   0.64925   0.44003   0.00000  Uiso   1.00


CN-KCs-*HOOH

_symmetry_space_group_name_H-M    'P1'
_symmetry_Int_Tables_number       1
_symmetry_cell_setting            triclinic
loop_
_symmetry_equiv_pos_as_xyz
  x,y,z
_cell_length_a                    14.4231
_cell_length_b                    14.4242
_cell_length_c                    10.7035
_cell_angle_alpha                 90.4215
_cell_angle_beta                  91.3461
_cell_angle_gamma                 119.9151
loop_
_atom_site_label
_atom_site_type_symbol
_atom_site_fract_x
_atom_site_fract_y
_atom_site_fract_z
_atom_site_U_iso_or_equiv
_atom_site_adp_type
_atom_site_occupancy
C1     C     0.07980   0.13211   0.20208   0.01267  Uiso   1.00
C2     C     0.07411   0.29361   0.18076   0.01267  Uiso   1.00
C3     C     0.24612   0.29382   0.18580   0.01267  Uiso   1.00
C4     C     0.07705   0.45815   0.14778   0.01267  Uiso   1.00
C5     C     0.24407   0.46264   0.15086   0.01267  Uiso   1.00
C6     C     0.40675   0.45845   0.15631   0.01267  Uiso   1.00
C7     C     0.57732   0.12989   0.12457   0.01267  Uiso   1.00
C8     C     0.57247   0.29224   0.12749   0.01267  Uiso   1.00
C9     C     0.74437   0.29205   0.12233   0.01267  Uiso   1.00
C10    C     0.57734   0.45902   0.14000   0.01267  Uiso   1.00
C11    C     0.74422   0.46366   0.13169   0.01267  Uiso   1.00
C12    C     0.90656   0.45865   0.13141   0.01267  Uiso   1.00
C13    C     0.07731   0.63035   0.13887   0.01267  Uiso   1.00
C14    C     0.07373   0.79317   0.16077   0.01267  Uiso   1.00
C15    C     0.24370   0.79259   0.13287   0.01267  Uiso   1.00
C16    C     0.07934   0.96057   0.18388   0.01267  Uiso   1.00
C17    C     0.24492   0.96449   0.15920   0.01267  Uiso   1.00
C18    C     0.40609   0.95940   0.13349   0.01267  Uiso   1.00
C19    C     0.57857   0.63057   0.15049   0.01267  Uiso   1.00
C20    C     0.57393   0.79278   0.14200   0.01267  Uiso   1.00
C21    C     0.74544   0.79326   0.16995   0.01267  Uiso   1.00
C22    C     0.57838   0.95964   0.13614   0.01267  Uiso   1.00
C23    C     0.74547   0.96474   0.16239   0.01267  Uiso   1.00
C24    C     0.90810   0.96074   0.18657   0.01267  Uiso   1.00
N25    N     0.18816   0.34995   0.17251   0.01267  Uiso   1.00
N26    N     0.35412   0.35247   0.17829   0.01267  Uiso   1.00
N27    N     0.52056   0.01624   0.12971   0.01267  Uiso   1.00
N28    N     0.68620   0.01363   0.15117   0.01267  Uiso   1.00
N29    N     0.85357   0.01421   0.17701   0.01267  Uiso   1.00
N30    N     0.52288   0.18374   0.12520   0.01267  Uiso   1.00
N31    N     0.68530   0.18361   0.12016   0.01267  Uiso   1.00
N32    N     0.52274   0.35099   0.13289   0.01267  Uiso   1.00
N33    N     0.68687   0.34912   0.12704   0.01267  Uiso   1.00
N34    N     0.85283   0.35064   0.12346   0.01267  Uiso   1.00
N35    N     0.02030   0.51565   0.13801   0.01267  Uiso   1.00
N36    N     0.18458   0.51138   0.13919   0.01267  Uiso   1.00
N37    N     0.35218   0.51156   0.14349   0.01267  Uiso   1.00
N38    N     0.02442   0.68484   0.15400   0.01267  Uiso   1.00
N39    N     0.18456   0.68417   0.12773   0.01267  Uiso   1.00
N40    N     0.02544   0.85243   0.17669   0.01267  Uiso   1.00
N41    N     0.18754   0.85010   0.15085   0.01267  Uiso   1.00
N42    N     0.35167   0.85153   0.12440   0.01267  Uiso   1.00
N43    N     0.52093   0.51599   0.14856   0.01267  Uiso   1.00
N44    N     0.68542   0.51327   0.13715   0.01267  Uiso   1.00
N45    N     0.85269   0.51306   0.13275   0.01267  Uiso   1.00
N46    N     0.52451   0.68433   0.13926   0.01267  Uiso   1.00
N47    N     0.68634   0.68489   0.16562   0.01267  Uiso   1.00
N48    N     0.52444   0.85162   0.13161   0.01267  Uiso   1.00
N49    N     0.68822   0.85026   0.15798   0.01267  Uiso   1.00
N50    N     0.85356   0.85256   0.18399   0.01267  Uiso   1.00
N51    N     0.02243   0.01768   0.19453   0.01267  Uiso   1.00
N52    N     0.18701   0.01406   0.17586   0.01267  Uiso   1.00
N53    N     0.35280   0.01333   0.15004   0.01267  Uiso   1.00
N54    N     0.02578   0.18635   0.19638   0.01267  Uiso   1.00
N55    N     0.18791   0.18655   0.20117   0.01267  Uiso   1.00
N56    N     0.02437   0.35200   0.16898   0.01267  Uiso   1.00
K57    K     0.35365   0.68249   0.13491   0.00000  Uiso   1.00
Cs58   Cs    0.85302   0.68313   0.15961   0.00000  Uiso   1.00
O59    O     0.83393   0.64680   0.46656   0.00000  Uiso   1.00
O60    O     0.72008   0.63222   0.44391   0.00000  Uiso   1.00
H61    H     0.71750   0.66564   0.52483   0.00000  Uiso   1.00
H62    H     0.81944   0.57485   0.43667   0.00000  Uiso   1.00

CN-KCs Cs sites-*O
_symmetry_space_group_name_H-M    'P1'
_symmetry_Int_Tables_number       1
_symmetry_cell_setting            triclinic
loop_
_symmetry_equiv_pos_as_xyz
  x,y,z
_cell_length_a                    14.4231
_cell_length_b                    14.4242
_cell_length_c                    10.7035
_cell_angle_alpha                 90.4215
_cell_angle_beta                  91.3461
_cell_angle_gamma                 119.9151
loop_
_atom_site_label
_atom_site_type_symbol
_atom_site_fract_x
_atom_site_fract_y
_atom_site_fract_z
_atom_site_U_iso_or_equiv
_atom_site_adp_type
_atom_site_occupancy
C1     C     0.07980   0.13211   0.20208   0.01267  Uiso   1.00
C2     C     0.07411   0.29361   0.18076   0.01267  Uiso   1.00
C3     C     0.24612   0.29382   0.18580   0.01267  Uiso   1.00
C4     C     0.07705   0.45815   0.14778   0.01267  Uiso   1.00
C5     C     0.24407   0.46264   0.15086   0.01267  Uiso   1.00
C6     C     0.40675   0.45845   0.15631   0.01267  Uiso   1.00
C7     C     0.57732   0.12989   0.12457   0.01267  Uiso   1.00
C8     C     0.57247   0.29224   0.12749   0.01267  Uiso   1.00
C9     C     0.74437   0.29205   0.12233   0.01267  Uiso   1.00
C10    C     0.57734   0.45902   0.14000   0.01267  Uiso   1.00
C11    C     0.74422   0.46366   0.13169   0.01267  Uiso   1.00
C12    C     0.90656   0.45865   0.13141   0.01267  Uiso   1.00
C13    C     0.07731   0.63035   0.13887   0.01267  Uiso   1.00
C14    C     0.07373   0.79317   0.16077   0.01267  Uiso   1.00
C15    C     0.24370   0.79259   0.13287   0.01267  Uiso   1.00
C16    C     0.07934   0.96057   0.18388   0.01267  Uiso   1.00
C17    C     0.24492   0.96449   0.15920   0.01267  Uiso   1.00
C18    C     0.40609   0.95940   0.13349   0.01267  Uiso   1.00
C19    C     0.57857   0.63057   0.15049   0.01267  Uiso   1.00
C20    C     0.57393   0.79278   0.14200   0.01267  Uiso   1.00
C21    C     0.74544   0.79326   0.16995   0.01267  Uiso   1.00
C22    C     0.57838   0.95964   0.13614   0.01267  Uiso   1.00
C23    C     0.74547   0.96474   0.16239   0.01267  Uiso   1.00
C24    C     0.90810   0.96074   0.18657   0.01267  Uiso   1.00
N25    N     0.18816   0.34995   0.17251   0.01267  Uiso   1.00
N26    N     0.35412   0.35247   0.17829   0.01267  Uiso   1.00
N27    N     0.52056   0.01624   0.12971   0.01267  Uiso   1.00
N28    N     0.68620   0.01363   0.15117   0.01267  Uiso   1.00
N29    N     0.85357   0.01421   0.17701   0.01267  Uiso   1.00
N30    N     0.52288   0.18374   0.12520   0.01267  Uiso   1.00
N31    N     0.68530   0.18361   0.12016   0.01267  Uiso   1.00
N32    N     0.52274   0.35099   0.13289   0.01267  Uiso   1.00
N33    N     0.68687   0.34912   0.12704   0.01267  Uiso   1.00
N34    N     0.85283   0.35064   0.12346   0.01267  Uiso   1.00
N35    N     0.02030   0.51565   0.13801   0.01267  Uiso   1.00
N36    N     0.18458   0.51138   0.13919   0.01267  Uiso   1.00
N37    N     0.35218   0.51156   0.14349   0.01267  Uiso   1.00
N38    N     0.02442   0.68484   0.15400   0.01267  Uiso   1.00
N39    N     0.18456   0.68417   0.12773   0.01267  Uiso   1.00
N40    N     0.02544   0.85243   0.17669   0.01267  Uiso   1.00
N41    N     0.18754   0.85010   0.15085   0.01267  Uiso   1.00
N42    N     0.35167   0.85153   0.12440   0.01267  Uiso   1.00
N43    N     0.52093   0.51599   0.14856   0.01267  Uiso   1.00
N44    N     0.68542   0.51327   0.13715   0.01267  Uiso   1.00
N45    N     0.85269   0.51306   0.13275   0.01267  Uiso   1.00
N46    N     0.52451   0.68433   0.13926   0.01267  Uiso   1.00
N47    N     0.68634   0.68489   0.16562   0.01267  Uiso   1.00
N48    N     0.52444   0.85162   0.13161   0.01267  Uiso   1.00
N49    N     0.68822   0.85026   0.15798   0.01267  Uiso   1.00
N50    N     0.85356   0.85256   0.18399   0.01267  Uiso   1.00
N51    N     0.02243   0.01768   0.19453   0.01267  Uiso   1.00
N52    N     0.18701   0.01406   0.17586   0.01267  Uiso   1.00
N53    N     0.35280   0.01333   0.15004   0.01267  Uiso   1.00
N54    N     0.02578   0.18635   0.19638   0.01267  Uiso   1.00
N55    N     0.18791   0.18655   0.20117   0.01267  Uiso   1.00
N56    N     0.02437   0.35200   0.16898   0.01267  Uiso   1.00
K57    K     0.35403   0.68201   0.13527   0.00000  Uiso   1.00
Cs58   Cs    0.85394   0.68285   0.16128   0.00000  Uiso   1.00
O59    O     1.04598   0.72333   0.31496   0.00000  Uiso   1.00

CN-KCs N sites-*O
symmetry_space_group_name_H-M    'P1'
_symmetry_Int_Tables_number       1
_symmetry_cell_setting            triclinic
loop_
_symmetry_equiv_pos_as_xyz
  x,y,z
_cell_length_a                    14.4231
_cell_length_b                    14.4242
_cell_length_c                    10.7035
_cell_angle_alpha                 90.4215
_cell_angle_beta                  91.3461
_cell_angle_gamma                 119.9151
loop_
_atom_site_label
_atom_site_type_symbol
_atom_site_fract_x
_atom_site_fract_y
_atom_site_fract_z
_atom_site_U_iso_or_equiv
_atom_site_adp_type
_atom_site_occupancy
C1     C     0.07980   0.13211   0.20208   0.01267  Uiso   1.00
C2     C     0.07411   0.29361   0.18076   0.01267  Uiso   1.00
C3     C     0.24612   0.29382   0.18580   0.01267  Uiso   1.00
C4     C     0.07705   0.45815   0.14778   0.01267  Uiso   1.00
C5     C     0.24407   0.46264   0.15086   0.01267  Uiso   1.00
C6     C     0.40675   0.45845   0.15631   0.01267  Uiso   1.00
C7     C     0.57732   0.12989   0.12457   0.01267  Uiso   1.00
C8     C     0.57247   0.29224   0.12749   0.01267  Uiso   1.00
C9     C     0.74437   0.29205   0.12233   0.01267  Uiso   1.00
C10    C     0.57734   0.45902   0.14000   0.01267  Uiso   1.00
C11    C     0.74422   0.46366   0.13169   0.01267  Uiso   1.00
C12    C     0.90656   0.45865   0.13141   0.01267  Uiso   1.00
C13    C     0.07731   0.63035   0.13887   0.01267  Uiso   1.00
C14    C     0.07373   0.79317   0.16077   0.01267  Uiso   1.00
C15    C     0.24370   0.79259   0.13287   0.01267  Uiso   1.00
C16    C     0.07934   0.96057   0.18388   0.01267  Uiso   1.00
C17    C     0.24492   0.96449   0.15920   0.01267  Uiso   1.00
C18    C     0.40609   0.95940   0.13349   0.01267  Uiso   1.00
C19    C     0.57857   0.63057   0.15049   0.01267  Uiso   1.00
C20    C     0.57393   0.79278   0.14200   0.01267  Uiso   1.00
C21    C     0.74544   0.79326   0.16995   0.01267  Uiso   1.00
C22    C     0.57838   0.95964   0.13614   0.01267  Uiso   1.00
C23    C     0.74547   0.96474   0.16239   0.01267  Uiso   1.00
C24    C     0.90810   0.96074   0.18657   0.01267  Uiso   1.00
N25    N     0.18816   0.34995   0.17251   0.01267  Uiso   1.00
N26    N     0.35412   0.35247   0.17829   0.01267  Uiso   1.00
N27    N     0.52056   0.01624   0.12971   0.01267  Uiso   1.00
N28    N     0.68620   0.01363   0.15117   0.01267  Uiso   1.00
N29    N     0.85357   0.01421   0.17701   0.01267  Uiso   1.00
N30    N     0.52288   0.18374   0.12520   0.01267  Uiso   1.00
N31    N     0.68530   0.18361   0.12016   0.01267  Uiso   1.00
N32    N     0.52274   0.35099   0.13289   0.01267  Uiso   1.00
N33    N     0.68687   0.34912   0.12704   0.01267  Uiso   1.00
N34    N     0.85283   0.35064   0.12346   0.01267  Uiso   1.00
N35    N     0.02030   0.51565   0.13801   0.01267  Uiso   1.00
N36    N     0.18458   0.51138   0.13919   0.01267  Uiso   1.00
N37    N     0.35218   0.51156   0.14349   0.01267  Uiso   1.00
N38    N     0.02442   0.68484   0.15400   0.01267  Uiso   1.00
N39    N     0.18456   0.68417   0.12773   0.01267  Uiso   1.00
N40    N     0.02544   0.85243   0.17669   0.01267  Uiso   1.00
N41    N     0.18754   0.85010   0.15085   0.01267  Uiso   1.00
N42    N     0.35167   0.85153   0.12440   0.01267  Uiso   1.00
N43    N     0.52093   0.51599   0.14856   0.01267  Uiso   1.00
N44    N     0.68542   0.51327   0.13715   0.01267  Uiso   1.00
N45    N     0.85269   0.51306   0.13275   0.01267  Uiso   1.00
N46    N     0.52451   0.68433   0.13926   0.01267  Uiso   1.00
N47    N     0.68634   0.68489   0.16562   0.01267  Uiso   1.00
N48    N     0.52444   0.85162   0.13161   0.01267  Uiso   1.00
N49    N     0.68822   0.85026   0.15798   0.01267  Uiso   1.00
N50    N     0.85356   0.85256   0.18399   0.01267  Uiso   1.00
N51    N     0.02243   0.01768   0.19453   0.01267  Uiso   1.00
N52    N     0.18701   0.01406   0.17586   0.01267  Uiso   1.00
N53    N     0.35280   0.01333   0.15004   0.01267  Uiso   1.00
N54    N     0.02578   0.18635   0.19638   0.01267  Uiso   1.00
N55    N     0.18791   0.18655   0.20117   0.01267  Uiso   1.00
N56    N     0.02437   0.35200   0.16898   0.01267  Uiso   1.00
K57    K     0.35388   0.68239   0.13504   0.00000  Uiso   1.00
Cs58   Cs    0.85302   0.68313   0.15961   0.00000  Uiso   1.00
O58    O     0.38162   0.58476   0.41554   0.00000  Uiso   1.00
