# Supplementary material for: Oxygen-oxygen bond cleavage enables efficient photocatalytic H2O2 production via an *O2 dissociation pathway
Source: Nat Commun. 2026 Jun 5;17:7218. doi: 10.1038/s41467-026-73685-x (PMC13396225; doi:10.1038/s41467-026-73685-x)
Supplement: Supplementary file 6 — Source Data [file 41467_2026_73685_MOESM6_ESM.xlsx]

## Sheet: Fig.1a
Catalyst	H2O2 rate (μmol h-1)	Er (H2O2)
CN	93.5	15.3
CN-Li	315.2	18.7
CN-Na	413.4	17.2
CN-K	633.67	50.5
CN-Rb	698.7	44.3
CN-Cs	713.52	51.8
CN-LiNa	634.8	34.7
CN-LiK	912.6	43.6
CN-LiRb	885.3	45.4
CN-LiCs	1007.5	57.2
CN-NaK	881.6	43.2
CN-NaRb	712.6	57.8
CN-NaCs	934.7	31.8
CN-KRb	1172.3	67.8
CN-KCs	1503.75	91.8
CN-RbCs	1352.6	85.2

## Sheet: Fig.1b
Catalyst	CN		CN-K		CN-Cs		CN-KCs
Time/min	H2O2 rate (μmol)	Er (H2O2)	H2O2 rate (μmol)	Er (H2O2)	H2O2 rate (μmol)	Er (H2O2)	H2O2 rate (μmol)	Er (H2O2)
0	7.7	--	8.1	--	11		10
5	14.8	2.1	127.74	10.4	143.84	9.8	202.156	13.6
10	21.8	3.4	220.57	11.2	248.36	20.3	315.102	21.3
15	27.4	2.5	260.78	38.5	293.64	35.6	432.168	40.5
20	34.4	3.7	329.87	54.3	371.44	32.4	561.964	63.2
25	45.7	7.4	388.88	40.4	437.88	45.8	685.194	54.7
30	53.4	6.5	447.85	35.7	504.28	27.4	820.066	94.6
37.5	61.9	14.8	500.6	56.2	563.68	55.6	1003.03	57.8
45	75.2	15.6	560.32	60.5	630.92	65.3	1195.69	64.5
52.5	82.9	18.9	610.34	73.7	687.24	41.2	1359.47	80.2
60	93.5	15.3	633.52	50.5	713.52	51.8	1503.75	91.8

## Sheet: Fig.1c
	Formic acid (μmol h-1)	Er (Formic acid)	Glycolaldehyde (μmol h-1)	Er (Glycolaldehyde)	Glycolic acid (μmol h-1)	Er (Glycolic acid )	Glycolaldehyde selectivity (%)
CN	21.3	7.3	76.4	9.2	22.5	3.2	63.5
CN-K	51.2	5.5	603.7	40.1	235.6	21.1	67.7
CN-Cs	34.6	6.1	686.5	48.9	25.7	5.8	91.9
CN-KCs	43.5	5.5	1424.8	75.6	102.6	8.1	90.7

## Sheet: Fig.1d
Catalyst	CN		CN-K		CN-Cs		CN-KCs
Biomass derivative	H2O2 rate (μmol)	Er (H2O2)	H2O2 rate (μmol)	Er (H2O2)	H2O2 rate (μmol)	Er (H2O2)	H2O2 rate (μmol)	Er (H2O2)
EG	93.5	15.3	633.7	50.5	713.5	51.8	1503.75	91.8
Glycerol	113.8	10.8	747.3	53.2	812.3	52.3	1573.5	73.1
Erythritol	79.6	11.3	483.5	43.2	635.2	47.3	1001.2	45.2
Xylose	88.8	9.5	600.5	34.5	693.8	35.2	1348.3	37.8
Glucose	75.3	9.7	743.8	37.8	779.4	36.1	1447.6	56.5

## Sheet: Fig.1e
							CN	CN-KCs
	CN		CN-KCs			Wavelength/nm	Intensity (arb. units)	Intensity (arb. units)
Wavelength/nm	AQE(%)	Er(AQE(%))	AQE(%)	Er(AQE(%))		800	0.054	0.283
385	12.7	1.2	74.8	1.9		799	0.053	0.283
420	5.3	0.4	72.3	1.8		798	0.053	0.284
450	2.1	0.4	19.4	1.8		797	0.054	0.284
485	0.8	0.1	10.3	1.7		796	0.054	0.284
535	0		2.1	0.5		795	0.054	0.284
595	0		1.82	0.2		794	0.054	0.285
630	0		1.53	0.1		793	0.054	0.285
--	--		--			792	0.054	0.286
--	--		--			791	0.054	0.286
--	--		--			790	0.054	0.286
--	--		--			789	0.054	0.286
--	--		--			788	0.055	0.286
--	--		--			787	0.055	0.286
--	--		--			786	0.054	0.286
--	--		--			785	0.054	0.285
--	--		--			784	0.054	0.286
--	--		--			783	0.054	0.287
--	--		--			782	0.055	0.288
--	--		--			781	0.055	0.288
--	--		--			780	0.055	0.288
--	--		--			779	0.055	0.288
--	--		--			778	0.055	0.288
--	--		--			777	0.056	0.289
--	--		--			776	0.056	0.289
--	--		--			775	0.056	0.29
--	--		--			774	0.056	0.291
--	--		--			773	0.056	0.291
--	--		--			772	0.056	0.291
--	--		--			771	0.056	0.291
--	--		--			770	0.056	0.291
			--			769	0.055	0.291
			--			768	0.055	0.291
			--			767	0.055	0.292
			--			766	0.056	0.292
			--			765	0.056	0.293
			--			764	0.056	0.293
			--			763	0.056	0.294
			--			762	0.057	0.294
			--			761	0.056	0.294
			--			760	0.056	0.294
			--			759	0.056	0.295
			--			758	0.057	0.295
			--			757	0.057	0.296
			--			756	0.057	0.296
			--			755	0.057	0.296
			--			754	0.057	0.296
			--			753	0.058	0.297
			--			752	0.058	0.297
			--			751	0.058	0.298
			--			750	0.058	0.298
			--			749	0.058	0.299
			--			748	0.058	0.299
			--			747	0.058	0.299
			--			746	0.058	0.3
			--			745	0.058	0.3
			--			744	0.058	0.3
			--			743	0.058	0.301
			--			742	0.058	0.301
			--			741	0.059	0.301
			--			740	0.058	0.301
			--			739	0.058	0.301
			--			738	0.059	0.301
			--			737	0.059	0.302
			--			736	0.059	0.303
			--			735	0.059	0.303
			--			734	0.059	0.304
			--			733	0.059	0.304
			--			732	0.059	0.304
			--			731	0.059	0.304
			--			730	0.059	0.304
			--			729	0.059	0.304
			--			728	0.059	0.305
			--			727	0.059	0.305
			--			726	0.059	0.306
			--			725	0.059	0.306
			--			724	0.059	0.306
			--			723	0.059	0.306
			--			722	0.059	0.307
			--			721	0.059	0.307
			--			720	0.06	0.308
			--			719	0.06	0.308
			--			718	0.06	0.308
			--			717	0.06	0.308
			--			716	0.06	0.309
			--			715	0.06	0.309
			--			714	0.06	0.309
			--			713	0.06	0.309
			--			712	0.06	0.309
			--			711	0.06	0.31
			--			710	0.06	0.31
			--			709	0.061	0.311
			--			708	0.061	0.311
			--			707	0.061	0.311
			--			706	0.061	0.312
			--			705	0.061	0.312
			--			704	0.061	0.312
			--			703	0.061	0.312
			--			702	0.061	0.313
			--			701	0.061	0.313
			--			700	0.061	0.314
			--			699	0.061	0.314
			--			698	0.06	0.315
			--			697	0.06	0.315
			--			696	0.06	0.315
			--			695	0.061	0.315
			--			694	0.061	0.315
			--			693	0.061	0.316
			--			692	0.061	0.316
			--			691	0.061	0.316
			--			690	0.061	0.316
			--			689	0.061	0.316
			--			688	0.061	0.317
			--			687	0.061	0.317
			--			686	0.061	0.317
			--			685	0.061	0.317
			--			684	0.061	0.318
			--			683	0.06	0.318
			--			682	0.06	0.318
			--			681	0.06	0.318
			--			680	0.06	0.318
			--			679	0.06	0.318
			--			678	0.06	0.319
			--			677	0.06	0.319
			--			676	0.06	0.319
			--			675	0.06	0.32
			--			674	0.06	0.32
			--			673	0.06	0.32
			--			672	0.059	0.32
			--			671	0.059	0.32
			--			670	0.059	0.32
			--			669	0.059	0.319
			--			668	0.059	0.319
			--			667	0.059	0.319
			--			666	0.059	0.32
			--			665	0.059	0.32
			--			664	0.059	0.32
			--			663	0.059	0.32
			--			662	0.058	0.32
			--			661	0.058	0.32
			--			660	0.058	0.32
			--			659	0.057	0.32
			--			658	0.057	0.32
			--			657	0.057	0.321
			--			656	0.057	0.321
			--			655	0.057	0.321
			--			654	0.057	0.321
			--			653	0.057	0.321
			--			652	0.056	0.321
			--			651	0.056	0.321
			--			650	0.056	0.321
			--			649	0.056	0.321
			--			648	0.056	0.322
			--			647	0.056	0.322
			--			646	0.056	0.322
			--			645	0.056	0.322
			--			644	0.056	0.322
			--			643	0.055	0.322
			--			642	0.055	0.322
			--			641	0.055	0.322
			--			640	0.055	0.323
			--			639	0.055	0.323
			--			638	0.056	0.324
			--			637	0.056	0.324
			--			636	0.056	0.324
			--			635	0.056	0.324
			--			634	0.056	0.325
			--			633	0.056	0.325
			--			632	0.056	0.325
			--			631	0.056	0.325
			--			630	0.057	0.326
			--			629	0.057	0.326
			--			628	0.057	0.327
			--			627	0.057	0.327
			--			626	0.057	0.327
			--			625	0.057	0.328
			--			624	0.057	0.328
			--			623	0.057	0.328
			--			622	0.058	0.329
			--			621	0.058	0.33
			--			620	0.058	0.33
			--			619	0.058	0.331
			--			618	0.059	0.331
			--			617	0.059	0.331
			--			616	0.059	0.332
			--			615	0.059	0.332
			--			614	0.059	0.333
			--			613	0.059	0.333
			--			612	0.059	0.334
			--			611	0.06	0.334
			--			610	0.06	0.334
			--			609	0.06	0.335
			--			608	0.06	0.335
			--			607	0.061	0.335
			--			606	0.061	0.336
			--			605	0.061	0.336
			--			604	0.061	0.336
			--			603	0.061	0.337
			--			602	0.061	0.337
			--			601	0.061	0.338
			--			600	0.061	0.338
			--			599	0.062	0.338
			--			598	0.062	0.339
			--			597	0.062	0.339
			--			596	0.063	0.34
			--			595	0.063	0.34
			--			594	0.063	0.341
			--			593	0.064	0.341
			--			592	0.064	0.342
			--			591	0.064	0.342
			--			590	0.065	0.343
			--			589	0.065	0.343
			--			588	0.065	0.344
			--			587	0.066	0.344
			--			586	0.066	0.345
			--			585	0.066	0.345
			--			584	0.066	0.346
			--			583	0.066	0.346
			--			582	0.067	0.347
			--			581	0.067	0.347
			--			580	0.068	0.348
			--			579	0.068	0.348
			--			578	0.069	0.349
			--			577	0.069	0.349
			--			576	0.07	0.35
			--			575	0.07	0.351
			--			574	0.071	0.351
			--			573	0.071	0.352
			--			572	0.072	0.353
			--			571	0.072	0.353
			--			570	0.073	0.354
			--			569	0.074	0.355
			--			568	0.074	0.355
			--			567	0.075	0.356
			--			566	0.075	0.357
			--			565	0.076	0.357
			--			564	0.076	0.358
			--			563	0.077	0.359
			--			562	0.077	0.359
			--			561	0.077	0.36
			--			560	0.078	0.36
			--			559	0.079	0.36
			--			558	0.079	0.361
			--			557	0.08	0.362
			--			556	0.08	0.362
			--			555	0.081	0.363
			--			554	0.081	0.364
			--			553	0.082	0.364
			--			552	0.082	0.365
			--			551	0.082	0.365
			--			550	0.083	0.366
			--			549	0.083	0.366
			--			548	0.084	0.367
			--			547	0.084	0.367
			--			546	0.085	0.368
			--			545	0.085	0.368
			--			544	0.086	0.369
			--			543	0.086	0.369
			--			542	0.087	0.369
			--			541	0.088	0.37
			--			540	0.088	0.371
			--			539	0.089	0.371
			--			538	0.089	0.372
			--			537	0.09	0.373
			--			536	0.09	0.373
			--			535	0.091	0.374
			--			534	0.091	0.374
			--			533	0.092	0.374
			--			532	0.092	0.375
			--			531	0.092	0.376
			--			530	0.093	0.376
			--			529	0.093	0.377
			--			528	0.094	0.377
			--			527	0.094	0.378
			--			526	0.095	0.378
			--			525	0.095	0.378
			--			524	0.096	0.379
			--			523	0.096	0.379
			--			522	0.097	0.379
			--			521	0.098	0.38
			--			520	0.098	0.381
			--			519	0.099	0.381
			--			518	0.099	0.382
			--			517	0.1	0.382
			--			516	0.101	0.383
			--			515	0.101	0.383
			--			514	0.102	0.384
			--			513	0.103	0.384
			--			512	0.103	0.385
			--			511	0.103	0.385
			--			510	0.104	0.386
			--			509	0.104	0.386
			--			508	0.105	0.387
			--			507	0.106	0.388
			--			506	0.107	0.388
			--			505	0.108	0.389
			--			504	0.108	0.389
			--			503	0.109	0.39
			--			502	0.11	0.39
			--			501	0.11	0.391
			--			500	0.111	0.392
			--			499	0.111	0.392
			--			498	0.112	0.392
			--			497	0.113	0.393
			--			496	0.114	0.393
			--			495	0.114	0.394
			--			494	0.115	0.395
			--			493	0.116	0.395
			--			492	0.117	0.396
			--			491	0.117	0.397
			--			490	0.118	0.398
			--			489	0.119	0.398
			--			488	0.12	0.399
			--			487	0.12	0.4
			--			486	0.121	0.401
			--			485	0.122	0.401
			--			484	0.123	0.402
			--			483	0.124	0.403
			--			482	0.124	0.404
			--			481	0.126	0.405
			--			480	0.127	0.406
			--			479	0.128	0.406
			--			478	0.128	0.407
			--			477	0.129	0.408
			--			476	0.13	0.409
			--			475	0.131	0.41
			--			474	0.133	0.412
			--			473	0.134	0.414
			--			472	0.135	0.416
			--			471	0.137	0.418
			--			470	0.138	0.42
			--			469	0.139	0.422
			--			468	0.141	0.426
			--			467	0.142	0.429
			--			466	0.144	0.433
			--			465	0.146	0.437
			--			464	0.148	0.443
			--			463	0.15	0.448
			--			462	0.152	0.455
			--			461	0.154	0.464
			--			460	0.156	0.474
			--			459	0.159	0.486
			--			458	0.161	0.498
			--			457	0.164	0.512
			--			456	0.167	0.528
			--			455	0.17	0.545
			--			454	0.173	0.563
			--			453	0.177	0.583
			--			452	0.181	0.605
			--			451	0.185	0.628
			--			450	0.19	0.652
			--			449	0.195	0.675
			--			448	0.2	0.699
			--			447	0.206	0.722
			--			446	0.213	0.746
			--			445	0.22	0.769
			--			444	0.227	0.79
			--			443	0.236	0.811
			--			442	0.244	0.83
			--			441	0.254	0.847
			--			440	0.264	0.862
			--			439	0.274	0.875
			--			438	0.285	0.886
			--			437	0.297	0.895
			--			436	0.31	0.903
			--			435	0.323	0.909
			--			434	0.336	0.915
			--			433	0.35	0.919
			--			432	0.365	0.922
			--			431	0.379	0.925
			--			430	0.394	0.927
			--			429	0.409	0.929
			--			428	0.425	0.93
			--			427	0.439	0.931
			--			426	0.454	0.932
			--			425	0.469	0.932
			--			424	0.483	0.932
			--			423	0.496	0.932
			--			422	0.51	0.932
			--			421	0.523	0.932
			--			420	0.535	0.931
			--			419	0.546	0.93
			--			418	0.557	0.93
			--			417	0.568	0.929
			--			416	0.579	0.928
			--			415	0.589	0.927
			--			414	0.598	0.926
			--			413	0.607	0.926
			--			412	0.616	0.924
			--			411	0.624	0.923
			--			410	0.632	0.922
			--			409	0.64	0.921
			--			408	0.648	0.921
			--			407	0.655	0.92
			--			406	0.663	0.92
			--			405	0.67	0.919
			--			404	0.677	0.919
			--			403	0.684	0.918
			--			402	0.691	0.918
			--			401	0.698	0.917
			--			400	0.704	0.916
			--			399	0.71	0.916
			--			398	0.716	0.915
			--			397	0.722	0.915
			--			396	0.727	0.914
			--			395	0.732	0.912
			--			394	0.736	0.911
			--			393	0.74	0.91
			--			392	0.743	0.909
			--			391	0.745	0.909
			--			390	0.748	0.909
			--			389	0.75	0.908
			--			388	0.751	0.907
			--			387	0.753	0.906
			--			386	0.754	0.906
			--			385	0.755	0.905
			--			384	0.755	0.905
			--			383	0.756	0.906
			--			382	0.756	0.907
			--			381	0.757	0.908
			--			380	0.758	0.907
			--			379	0.758	0.906
			--			378	0.758	0.905
			--			377	0.758	0.904
			--			376	0.757	0.904
			--			375	0.757	0.903
			--			374	0.757	0.901
			--			373	0.756	0.9
			--			372	0.755	0.9
			--			371	0.755	0.9
			--			370	0.754	0.9
			--			369	0.753	0.9
			--			368	0.752	0.9
			--			367	0.752	0.901
			--			366	0.751	0.901
			--			365	0.751	0.901
			--			364	0.75	0.9
			--			363	0.75	0.899
			--			362	0.749	0.898
			--			361	0.748	0.897
			--			360	0.747	0.896
			--			359	0.745	0.896
			--			358	0.743	0.895
			--			357	0.741	0.895
			--			356	0.739	0.895
			--			355	0.737	0.896
			--			354	0.735	0.896
			--			353	0.734	0.896
			--			352	0.731	0.896
			--			351	0.729	0.897
			--			350	0.726	0.897
			--			349	0.725	0.896
			--			348	0.724	0.895
			--			347	0.722	0.893
			--			346	0.72	0.892
			--			345	0.717	0.89
			--			344	0.714	0.89
			--			343	0.711	0.889
			--			342	0.708	0.889
			--			341	0.705	0.889
			--			340	0.704	0.89
			--			339	0.702	0.89
			--			338	0.701	0.89
			--			337	0.697	0.89
			--			336	0.694	0.888
			--			335	0.69	0.885
			--			334	0.687	0.884
			--			333	0.684	0.882
			--			332	0.68	0.881
			--			331	0.679	0.88
			--			330	0.676	0.879
			--			329	0.672	0.878
			--			328	0.668	0.876
			--			327	0.664	0.871
			--			326	0.66	0.867
			--			325	0.655	0.864
			--			324	0.652	0.862
			--			323	0.647	0.861
			--			322	0.642	0.86
			--			321	0.639	0.858
			--			320	0.636	0.857
			--			319	0.633	0.854
			--			318	0.629	0.851
			--			317	0.627	0.847
			--			316	0.625	0.845
			--			315	0.622	0.844
			--			314	0.619	0.843
			--			313	0.617	0.843
			--			312	0.614	0.842
			--			311	0.613	0.843
			--			310	0.612	0.843
			--			309	0.612	0.842
			--			308	0.61	0.842
			--			307	0.609	0.841
			--			306	0.608	0.841
			--			305	0.606	0.84
			--			304	0.604	0.84
			--			303	0.602	0.838
			--			302	0.601	0.837
			--			301	0.601	0.835
			--			300	0.602	0.835
			--			--	0.635	--
			--			--	0.635	--
			--			--	--
			--			--	--
			--			--	--
			--			--	--
			--			--	--
			--			--	--
			--			--	--
			--			--	--
			--			--	--
			--			--	--
			--			--	--
			--			--	--
			--			--	--
			--			--	--
			--			--	--
			--			--	--
			--			--	--
			--			--	--
			--			--	--
			--			--	--
			--			--	--
			--			--	--
			--			--	--
			--			--	--
			--			--	--
			--			--	--
			--			--	--
			--			--	--
			--			--	--
			--			--	--
			--			--	--
			--			--	--
			--			--	--
			--			--	--
			--			--	--
			--			--	--
			--			--	--
			--			--	--
			--			--	--
			--			--	--
			--			--	--
			--			--	--
						--	--
						--	--
						--	--
						--	--
						--	--
						--	--
						--	--
						--	--
						--	--
						--	--
						--	--
						--	--
						--	--
						--	--
						--	--
						--	--
						--	--
						--	--
						--	--
						--	--
						--	--
						--	--
						--	--
						--	--
						--	--
						--	--
						--	--
						--	--
						--	--
						--	--
						--	--
						--	--
						--	--
						--	--
						--	--
						--	--
						--	--
						--	--
						--	--
						--	--
						--	--
						--	--
						--	--
						--	--
						--	--
						--	--
						--	--
						--	--
						--	--
						--	--
						--	--
						--	--
						--	--
						--	--
						--	--
						--	--
						--	--

## Sheet: Fig.1f
Catalyst	SCC(%)	Er (SCC)
CN	0.35	0.08
CN-K	2.34	0.15
CN-Cs	2.89	0.17
CN-KCs	6.1	0.12

## Sheet: Fig.1g
water source	H2O2 rate (μmol h-1)	Er (H2O2)
Deionized water	1503.75	91.8
Sea water	1543.78	78.9
Lake water	1473.82	74.7
River water	1486.73	85.8

## Sheet: Fig.1k
Time/h	H2O2 rate (μmol h-1)
2	1117.8
4	1112.04
6	1099.44
8	1074.24
10	1084.32
12	1113.84
14	1107
16	1092.24
18	1107
20	1120.32
22	1136.16
24	1096.2
26	1098.72
28	1092.24
30	1108.08
32	1117.8
34	1112.04
36	1107.36
38	1088.64
40	1105.56
42	1124.64
44	1114.92
46	1116.72
48	1115.64
50	1132.2
52	1140.48
54	1135.8
56	1121.04
58	1120.32
60	1089
62	1089.36
64	1082.88
66	1072.08
68	1074.24
70	1063.8
72	1069.56
74	1081.44
76	1086.48
78	1068.84
80	1071
82	1070.64
84	1082.16
86	1086.48
88	1078.2
90	1070.28
92	1074.6
94	1077.48
96	1053.36
98	1074.24
100	1073.88
--	--
--	--
--	--
--	--
--	--
--	--
--	--
--	--
--	--
--	--
--	--
--	--
--	--
--	--
--	--
--	--
--	--
--	--
--	--
--	--
--	--
--	--
--	--
--	--
--	--
--
--
--
--
--

## Sheet: Fig.2i
CN								CN-K								CN-Cs								CN-KCs
Binding energy/eV	Raw	Sum	Background	peak 1	peak 2	peak 3		Binding energy/eV	Raw	Sum	Background	peak 1	peak 2	peak 3		Binding energy/eV	Raw	Sum	Background	peak 1	peak 2	peak 3		Binding energy/eV	Raw	Sum	Background	peak 1	peak 2	peak 3
402.78	3305.76	3516.49	3305.76	3391.66	3305.76	3430.6		402.78	5253.88	5372.89	5253.88	5308.53	5270.28	5301.84		402.78	4535.45	4655.21	4535.45	4590.04	4553.28	4582.78		402.78	4803.34	4875.37	4803.34	4839.71	4820.93	4821.42
402.73	3254.56	3542.15	3305.76	3393.69	3305.76	3454.22		402.73	5292.26	5385.32	5253.88	5309.74	5270.69	5312.65		402.73	4288.44	4667.31	4535.45	4591.27	4553.74	4593.2		402.73	4819.45	4881.15	4803.34	4840.48	4821.36	4825.99
402.68	3297.6	3571.76	3305.85	3395.9	3305.85	3481.71		402.68	5222.19	5399.8	5253.77	5310.88	5271.02	5325.44		402.68	4621.35	4681.98	4535.99	4593.08	4554.75	4606.14		402.68	4799.21	4887.94	4803.29	4841.24	4821.76	4831.53
402.63	3335.26	3605.55	3305.87	3398.1	3305.87	3513.31		402.63	5293.46	5416.93	5253.86	5312.26	5271.56	5340.84		402.63	4771.25	4698.24	4535.81	4594.2	4555.05	4620.6		402.63	4721.11	4896.02	4803.31	4842.08	4822.23	4838.32
402.58	3220.04	3644.05	3305.81	3400.32	3305.81	3549.55		402.58	5196.92	5436.71	5253.75	5313.48	5271.91	5358.82		402.58	4709.23	4716.84	4535.29	4595.04	4555.04	4637.33		402.58	4596.74	4905.78	4803.54	4843.17	4822.94	4846.75
402.53	3271.76	3688.01	3305.97	3402.83	3305.97	3591.15		402.53	5245.11	5459.96	5253.91	5315.02	5272.55	5380.2		402.53	4541.58	4738.56	4534.91	4596.06	4555.19	4657.12		402.53	4626.66	4917.58	4804.13	4844.64	4824.03	4857.17
402.48	3420.81	3737.66	3306.03	3405.33	3306.03	3638.36		402.48	5249.46	5486.7	5253.93	5316.47	5273.08	5405.01		402.48	4512.11	4764.04	4534.89	4597.5	4555.72	4680.6		402.48	4825.03	4931.26	4804.63	4846.06	4825.05	4869.41
402.43	3381.51	3793.39	3305.82	3407.66	3305.82	3691.55		402.43	5216.04	5517.51	5253.94	5317.96	5273.62	5433.82		402.43	4563.81	4793.39	4534.94	4599.05	4556.34	4707.87		402.43	4806.89	4946.63	4804.57	4846.95	4825.53	4883.3
402.38	3659.81	3856.01	3305.69	3410.16	3305.69	3751.55		402.38	5293.38	5552.93	5254.05	5319.6	5274.27	5467.16		402.38	4510.22	4826.81	4534.88	4600.55	4556.88	4739.15		402.38	4706.63	4964.61	4804.57	4847.92	4826.08	4899.74
402.33	3741.47	3925.57	3305.06	3412.27	3305.06	3818.37		402.33	5277.8	5593.17	5253.94	5321.08	5274.73	5505.25		402.33	4679.28	4865.03	4534.93	4602.22	4557.55	4775.13		402.33	4778.42	4985.8	4804.85	4849.21	4826.94	4919.34
402.28	3708.37	4002.85	3304.28	3414.33	3304.28	3892.8		402.28	5448.99	5638.92	5253.88	5322.65	5275.26	5548.76		402.28	4767.02	4907.95	4534.61	4603.58	4557.88	4815.72		402.28	4810.33	5010.05	4804.92	4850.33	4827.62	4941.94
402.23	3677.84	4088.58	3303.56	3416.57	3303.56	3975.57		402.23	5429.01	5690.19	5253.33	5323.82	5275.33	5597.71		402.23	4779.74	4956.22	4534.1	4604.81	4558.04	4861.58		402.23	4783.26	5037.87	4804.9	4851.4	4828.24	4968.05
402.18	4190.09	4183.27	3302.9	3418.98	3302.9	4067.18		402.18	5312.6	5748.01	5252.85	5325.1	5275.49	5653.11		402.18	4925.77	5010.47	4533.56	4606.07	4558.21	4913.32		402.18	4958.56	5069.85	4804.97	4852.58	4828.95	4998.25
402.13	4090.24	4286.26	3301.32	3420.61	3301.32	4166.96		402.13	5512.88	5813.04	5252.68	5326.77	5276	5715.63		402.13	4822.45	5070.78	4532.7	4607.08	4558.08	4971.02		402.13	5024.14	5105.79	4804.53	4853.31	4829.2	5032.34
402.08	4313.96	4399.09	3299.92	3422.55	3299.92	4276.46		402.08	5607.73	5884.91	5251.96	5327.95	5275.98	5784.9		402.08	4938.2	5138.15	4532.07	4608.39	4558.21	5035.68		402.08	5005.07	5146.44	4803.91	4853.89	4829.29	5071.07
402.03	4677.75	4521.31	3298.11	3424.22	3298.11	4395.2		402.03	5828.22	5964.2	5250.97	5328.94	5275.73	5861.47		402.03	4969.44	5212.4	4531.18	4609.52	4558.12	5107.1		402.03	5043.32	5192.4	4803.33	4854.57	4829.46	5115.03
401.98	4831.62	4652.91	3295.66	3425.39	3295.66	4523.18		401.98	5924.07	6050.92	5249.37	5329.4	5274.9	5945.37		401.98	5143.71	5294.02	4530.21	4610.66	4558	5185.78		401.98	5156.81	5243.9	4802.65	4855.19	4829.56	5164.46
401.93	4943.19	4794.43	3292.93	3426.45	3292.93	4660.9		401.93	5880.81	6145.72	5247.5	5329.66	5273.83	6037.22		401.93	5335.14	5383.02	4528.86	4611.51	4557.53	5271.71		401.93	5210.86	5301.13	4801.65	4855.53	4829.36	5219.53
401.88	5075.12	4945.69	3289.99	3427.46	3290	4808.21		401.88	6132.28	6249	5245.74	5330.13	5272.92	6137.44		401.88	5405.69	5479.4	4527.09	4612.01	4556.68	5364.89		401.88	5232.95	5364.49	4800.48	4855.76	4829.05	5280.64
401.83	5191.34	5106.65	3286.82	3428.42	3286.83	4965.04		401.83	6312.34	6360.12	5243.28	5329.98	5271.34	6245.36		401.83	5703.99	5583.59	4525.16	4612.46	4555.72	5465.74		401.83	5373.54	5434.41	4799.25	4855.99	4828.71	5348.22
401.78	5444.19	5276.82	3283.43	3429.34	3283.44	5130.89		401.78	6169.53	6479.06	5240.31	5329.42	5269.31	6360.95		401.78	5582.63	5694.94	4522.57	4612.34	4554.14	5573.6		401.78	5250.25	5510.64	4797.62	4855.86	4828	5422.01
401.73	5928.02	5455.55	3279.59	3430.01	3279.61	5305.1		401.73	6581.61	6606.53	5237.73	5329.35	5267.7	6484.95		401.73	5886.7	5814.25	4520.24	4612.59	4552.87	5689.27		401.73	5598.55	5594.09	4796.33	4856.15	4827.69	5502.92
401.68	5961.53	5641.9	3274.88	3430.03	3274.92	5486.7		401.68	6924.26	6740.74	5234.01	5328.24	5265	6615.52		401.68	6062.13	5940.38	4517.24	4612.28	4550.99	5811.6		401.68	5738.22	5683.48	4794.05	4855.51	4826.43	5589.65
401.63	6220.93	5835.62	3270.1	3430.2	3270.16	5675.45		401.63	7234.6	6881.17	5229.32	5326.28	5261.38	6752.14		401.63	6208.41	6073.02	4513.85	4611.69	4548.77	5940.26		401.63	5827.1	5779.19	4791.36	4854.52	4824.81	5682.58
401.58	6176.49	6035.57	3264.85	3430.14	3264.95	5870.18		401.58	7282.28	7027.4	5223.75	5323.56	5256.95	6894.39		401.58	6196.97	6211.84	4510.12	4610.9	4546.29	6074.9		401.58	5836.56	5881.25	4788.42	4853.35	4822.99	5781.74
401.53	6646.31	6240.9	3259.67	3430.39	3259.84	6070.01		401.53	7542.15	7179.1	5218.04	5320.82	5252.44	7041.93		401.53	6543.19	6356.26	4506.42	4610.26	4543.89	6214.96		401.53	5892.47	5989.42	4785.44	4852.22	4821.19	5886.88
401.48	6877.89	6449.53	3253.64	3430.08	3253.91	6272.83		401.48	7700.15	7334.78	5211.59	5317.48	5247.25	7193.24		401.48	6733.33	6504.73	4501.94	4608.98	4540.8	6358.84		401.48	6132.91	6103.13	4782.29	4851	4819.29	5997.43
401.43	6975.13	6660.57	3247.2	3429.63	3247.61	6477.73		401.43	7894.45	7493.62	5204.69	5313.82	5241.67	7347.5		401.43	7148.78	6656.68	4497.04	4607.43	4537.36	6505.97		401.43	6207.38	6221.32	4778.45	4849.18	4816.75	6112.3
401.38	7266.04	6872.43	3240.57	3429.3	3241.2	6683.06		401.38	8106.17	7654.01	5197.22	5309.75	5235.62	7503.09		401.38	7003.21	6810.25	4491.22	4605.12	4533.09	6654.48		401.38	6307.3	6343.53	4774.39	4847.21	4814.07	6231.02
401.33	7247.57	7083.36	3233.41	3428.78	3234.37	6887.03		401.33	8049.93	7814.64	5189.15	5305.24	5229.04	7658.66		401.33	7313.2	6965.61	4485.7	4603.28	4529.22	6804.5		401.33	6747.92	6468.93	4770.03	4845.05	4811.16	6352.77
401.28	7555.64	7291.89	3226.27	3428.62	3227.72	7088.09		401.28	8273.1	7974.47	5181.21	5301.02	5222.69	7813.18		401.28	7246.23	7120.17	4479.49	4600.92	4524.78	6953.44		401.28	6750.96	6595.35	4764.41	4841.72	4807.08	6475.36
401.23	7528.04	7495.77	3218.57	3428.27	3220.73	7283.9		401.23	8610.43	8131.18	5172.63	5296.35	5215.81	7964.29		401.23	7587.52	7273.38	4473.41	4598.89	4520.61	7100.7		401.23	7051.29	6722.95	4758.76	4838.47	4803.05	6598.94
401.18	7750.6	7693.9	3210.9	3428.37	3214.11	7473.22		401.18	8453.71	8282.81	5163.1	5290.9	5208.09	8110.01		401.18	7704.75	7422.93	4466.57	4596.3	4515.83	7243.93		401.18	7282.82	6849.7	4752.24	4834.46	4798.27	6721.44
401.13	8017.21	7883.8	3202.83	3428.49	3207.54	7653.42		401.13	8511.67	8428.81	5153.96	5286.07	5200.92	8249.74		401.13	7664.77	7567.52	4459.45	4593.65	4510.98	7381.8		401.13	7328.07	6974.27	4745.04	4829.9	4792.91	6841.54
401.08	7816.28	8063.9	3194.26	3428.59	3201.13	7822.71		401.08	8544.51	8567	5144.65	5281.28	5193.74	8381.28		401.08	7704.73	7706.12	4452.41	4591.31	4506.43	7513.2		401.08	7195.79	7095.93	4737.7	4825.31	4787.53	6958.48
401.03	7974.01	8233.18	3186.04	3429.53	3195.94	7979.8		401.03	8864.53	8695.59	5135.21	5276.6	5186.64	8502.78		401.03	7819.33	7836.84	4445.27	4589.12	4502.07	7636.18		401.03	7406.85	7213.58	4730.71	4821.21	4782.66	7071.12
400.98	8077.92	8389.68	3177.53	3430.71	3191.66	8122.36		400.98	8672.03	8812.27	5124.86	5271.26	5178.89	8611.85		400.98	7778.4	7958.1	4437.85	4586.93	4497.82	7749.06		400.98	7649.67	7324.86	4723.1	4816.64	4777.34	7177.08
400.93	8029.49	8532.35	3168.81	3432.29	3188.82	8248.87		400.93	8688.24	8917.03	5115.02	5266.71	5171.98	8708.39		400.93	7849.26	8068.97	4430.51	4585.11	4494.12	7850.77		400.93	7433.73	7428.33	4714.78	4811.52	4771.52	7274.85
400.88	8316.64	8660.33	3160.16	3434.56	3188.22	8357.88		400.88	9085.13	9007.85	5105.11	5262.39	5165.4	8790.27		400.88	8131.06	8167.81	4423	4583.44	4490.87	7939.51		400.88	7631.96	7523.77	4707.05	4807.15	4766.53	7364.19
400.83	8537.35	8772.58	3150.99	3437	3189.99	8447.58		400.83	8898.92	9082.67	5094.06	5257.27	5158.26	8855.27		400.83	8429.77	8253.26	4414.86	4581.49	4487.79	8013.69		400.83	7565.74	7608.87	4698.73	4802.37	4761.28	7442.68
400.78	8257.96	8868.85	3141.41	3439.77	3195.11	8516.79		400.78	8757.52	9142.17	5083.51	5253	5152.32	8903.85		400.78	8304.45	8324.33	4406.04	4579.25	4485.08	8072.07		400.78	7507.53	7683.13	4690.58	4797.96	4756.58	7509.74
400.73	8514.61	8950.33	3132.31	3443.85	3205.57	8565.53		400.73	8698.24	9185.7	5073.31	5249.51	5147.71	8935.11		400.73	8026.75	8381.49	4397.47	4577.71	4483.99	8114.73		400.73	7636.51	7745.64	4682.57	4793.91	4752.53	7564.32
400.68	8681.81	9016.84	3122.74	3448.37	3221.79	8592.15		400.68	9197.74	9212.85	5063.25	5246.62	5144.52	8948.23		400.68	8227.13	8424.85	4389.5	4577.25	4485.28	8141.32		400.68	7623.46	7795.12	4674.17	4789.71	4748.75	7604.99
400.63	8621.88	9069.75	3112.85	3453.57	3245.54	8596.34		400.63	8912.85	9222.17	5051.78	5242.84	5141.59	8941.3		400.63	8200.83	8453.42	4381.07	4576.89	4488.39	8150.27		400.63	7617.61	7831.42	4665.78	4785.79	4745.83	7631.36
400.58	8819.03	9111.45	3103.05	3460.01	3279.19	8578.35		400.58	8910.21	9216.39	5041.07	5240.44	5141.66	8916.43		400.58	8170.14	8468.24	4372.68	4577.23	4494.49	8141.87		400.58	7689.85	7854.32	4657.39	4782.17	4744	7642.92
400.53	9022.58	9143.93	3092.89	3467.35	3324.53	8537.82		400.53	8963.27	9195.75	5030.33	5238.72	5144.62	8873.07		400.53	8292.36	8470.19	4364.33	4578.37	4504.38	8116.11		400.53	7739.6	7863.64	4648.77	4778.66	4743.38	7639.13
400.48	9231.53	9170.43	3082.34	3475.79	3384.2	8475.12		400.48	9175.36	9161.57	5019.42	5237.68	5151.21	8811.52		400.48	8123.22	8460.35	4355.7	4580.12	4518.73	8072.91		400.48	7618	7859.88	4639.98	4775.39	4744.45	7619.99
400.43	9193.5	9194.79	3071.4	3485.57	3461.22	8390.81		400.43	8916.13	9115.39	5007.89	5237.04	5162.1	8732.02		400.43	8109.14	8441.18	4347.43	4583.3	4539.38	8013.36		400.43	7632.98	7844.29	4631.51	4772.91	4748.27	7586.13
400.38	9378.91	9221.93	3060.51	3497.41	3559.25	8286.3		400.38	8868.37	9061.08	4997.04	5238.3	5179.94	8636.92		400.38	8236.01	8414.71	4339.16	4587.77	4567.4	7937.86		400.38	7570.36	7817.66	4622.97	4770.92	4755.1	7537.58
400.33	9568.02	9256.61	3049.27	3511.36	3681.61	8162.19		400.33	8913.79	9001.1	4986.3	5241.17	5205.85	8526.68		400.33	8397.79	8383.45	4330.6	4593.52	4604.18	7846.95		400.33	7816.71	7781.74	4614.59	4769.76	4766.07	7475.1
400.28	9672.14	9304.45	3037.68	3527.9	3831.97	8019.94		400.28	8854.57	8938.93	4975.4	5245.7	5241.5	8402.54		400.28	8202.27	8350.75	4321.66	4600.81	4651.54	7741.73		400.28	7635.42	7737.7	4605.49	4768.68	4781.3	7398.69
400.23	9829.64	9371.75	3025.88	3547.9	4014.48	7861.12		400.23	9016.2	8879.12	4964.64	5252.6	5289.56	8266.23		400.23	8321.12	8321.24	4313.14	4610.84	4712.47	7624.21		400.23	7503.32	7689.18	4596.87	4769.09	4803.3	7310.53
400.18	9991.82	9464.98	3013.78	3572.18	4233.14	7687.2		400.18	9008.74	8825.86	4953.4	5261.79	5352.16	8118.7		400.18	8616.27	8298.6	4304.34	4623.49	4788.77	7495.02		400.18	7518.35	7638.89	4588.61	4771.08	4833.47	7211.56
400.13	10075.3	9590.69	3001.36	3601.85	4491.41	7500.16		400.13	9058.19	8785.11	4942.14	5274.35	5432.75	7962.29		400.13	8817.47	8287.27	4294.86	4638.98	4882.61	7355.41		400.13	7588.26	7589.82	4580.28	4774.52	4873.12	7102.74
400.08	10135.8	9755.96	2988.78	3638.57	4793.17	7301.79		400.08	8910.68	8762.62	4930.72	5290.92	5534.69	7798.46		400.08	8685.42	8292.66	4284.93	4658.35	4997.15	7207.01		400.08	7638.57	7545.55	4571.72	4779.63	4924.19	6985.18
400.03	10619.7	9967.22	2976.07	3684.18	5140.89	7094.29		400.03	8758.35	8765.34	4919.68	5312.94	5662.06	7629.7		400.03	8474.09	8320.98	4275.26	4683.25	5135.9	7052.35		400.03	7592.75	7510.39	4563	4786.9	4988.99	6860.51
399.98	10490.7	10230.1	2962.47	3740.3	5535.99	6878.75		399.98	9132.81	8800.02	4909.03	5341.55	5818.8	7457.73		399.98	8508.49	8378.12	4266.03	4714.99	5302.05	6893.14		399.98	7661.25	7489.2	4554.39	4797.17	5070.38	6730.43
399.93	10831.4	10551.6	2949.08	3810.93	5980.78	6658.09		399.93	9104.95	8872.23	4897.31	5376.64	6007.52	7282.68		399.93	8756.95	8469.37	4256.71	4754.4	5498.01	6730.38		399.93	7728.85	7486.62	4545.55	4810.82	5170.89	6596.02
399.88	11194.8	10935.6	2935.06	3898.61	6473.53	6433.64		399.88	9121.38	8990.02	4885.63	5420.79	6232.97	7107.52		399.88	8733.26	8599.85	4246.83	4802.5	5725.65	6565.35		399.88	7696.14	7507.88	4536.5	4828.63	5293.35	6458.91
399.83	11527	11386.6	2920.37	4007.54	7012.93	6206.93		399.83	9260.36	9160.3	4873.88	5475.7	6498.89	6933.46		399.83	8829.28	8775.77	4236.97	4861.71	5988.05	6399.95		399.83	7771.35	7558.73	4527.52	4851.92	5441.21	6320.64
399.78	11953.6	11907.2	2905.06	4142.45	7594.79	5980.05		399.78	9683.85	9389	4861.71	5542.96	6807.68	6761.76		399.78	9308.37	9001.64	4226.88	4933.66	6286.21	6235.53		399.78	7782.67	7644.3	4518.29	4881.5	5616.98	6182.42
399.73	12320.5	12499	2888.97	4308.73	8213.9	5754.33		399.73	9785.71	9681.26	4848.33	5624.05	7161.06	6592.8		399.73	9434.22	9281.07	4215.72	5019.77	6620.31	6072.43		399.73	8005.51	7770.24	4509.01	4918.91	5823.76	6045.59
399.68	12895.9	13163.2	2872.19	4512.76	8863.53	5531.27		399.68	10325.8	10043.1	4834.62	5722.4	7561.5	6428.48		399.68	9904.22	9618.56	4204.25	5123.26	6991.28	5912.52		399.68	7954.61	7941.28	4499.07	4965.17	6063.65	5910.6
399.63	13389.2	13897.4	2854.36	4760.58	9533.4	5312.1		399.63	10738.8	10476.6	4819.39	5839.31	8007.36	6268.72		399.63	10290.4	10015.4	4191.73	5245.81	7396.76	5756.24		399.63	8046.66	8162.81	4489.24	5022.74	6339.16	5779.4
399.58	14222.7	14700.1	2835.63	5059.69	10213.7	5097.94		399.58	10829	10984.8	4802.96	5978.12	8498.11	6114.48		399.58	10606.4	10473.3	4178.33	5390.43	7835.05	5604.5		399.58	8721.24	8438.93	4479.13	5093.29	6651.61	5652.29
399.53	15211.6	15565.6	2815.37	5416.23	10890.6	4889.46		399.53	11523.9	11568.3	4786.24	6142.46	9030.89	5967.41		399.53	10947	10991.7	4164.21	5559.79	8302.03	5458.33		399.53	9010.44	8771.08	4467.07	5177.25	6999.47	5528.49
399.48	16029.8	16488.5	2793.32	5837.06	11550.9	4687.13		399.48	12495.5	12224.1	4767.55	6333.7	9599.28	5826.22		399.48	11406.7	11569	4149.31	5756.63	8792.82	5318.19		399.48	9372.55	9162.92	4454.15	5278.11	7383.49	5409.61
399.43	17022.1	17462.4	2769.78	6329.16	12181	4491.86		399.43	12880.5	12948.2	4746.1	6554.11	10196	5690.37		399.43	12098.8	12201.8	4133.36	5983.37	9300.97	5184.19		399.43	9526.8	9615.77	4440.16	5398.24	7802.03	5295.83
399.38	18157.6	18477.2	2744.43	6896.9	12765.1	4304.09		399.38	13632.7	13735.3	4723.53	6807.75	10812.9	5561.77		399.38	12461.5	12883.5	4115.86	6241.51	9817.49	5056.25		399.38	9954.05	10129.5	4425.7	5540.68	8252.08	5188.15
399.33	19075.3	19523.7	2717.02	7544.53	13289.5	4123.76		399.33	14502.5	14577	4698.81	7096.35	11439	5439.3		399.33	13098.2	13608.8	4097.53	6534	10334.7	4935.15		399.33	10785.6	10702.3	4409.98	5707.45	8728.97	5085.87
399.28	20221.2	20589.3	2687.92	8273.33	13740.2	3951.66		399.28	15048.1	15461.5	4671.61	7421.19	12060.8	5322.65		399.28	13915.5	14367.4	4077.76	6861.28	10841.2	4820.44		399.28	11291.1	11329	4391.85	5899.73	9224.98	4988.02
399.23	21239.3	21661.4	2656.73	9082.45	14105	3787.42		399.23	16151.7	16377.4	4642.82	7784.75	12665.8	5212.47		399.23	14555.1	15149.1	4056.14	7223.85	11326	4711.61		399.23	11681.7	12005.9	4372.23	6120.95	9733.97	4895.41
399.18	22613.5	22726.6	2623.68	9968.82	14374	3631.13		399.18	16775.8	17309.5	4610.88	8186.41	13238	5106.89		399.18	15419.7	15943.3	4033.08	7622.3	11778.3	4608.86		399.18	12772.9	12726.9	4351.45	6373.74	10247.8	4808.21
399.13	23818.9	23767.3	2588.13	10923.4	14538	3482.2		399.13	17975.4	18242.2	4577.13	8626.76	13762.7	5006.98		399.13	16323.3	16735.5	4008.06	8054.64	12185.4	4511.55		399.13	13166.7	13480.8	4327.5	6657.51	10754	4724.29
399.08	24707.6	24768.3	2550.36	11936.4	14592.2	3340.54		399.08	18702.7	19157.9	4539.95	9103.57	14223.6	4910.64		399.08	17421.9	17513	3981.01	8519.29	12536.5	4419.21		399.08	13970.5	14260.5	4302.37	6975.84	11244.1	4645.27
399.03	26175.4	25710.9	2510.95	12991.9	14534.4	3206.53		399.03	19780.7	20039.5	4500.65	9615.14	14606.8	4818.82		399.03	18393.9	18260.3	3951.48	9012.05	12820	4331.13		399.03	15130.1	15052.5	4274.88	7327.69	11704.8	4569.74
398.98	27233.9	26575.2	2468.86	14070	14364.3	3078.67		398.98	20319.3	20869.3	4458.25	10157.2	14898.6	4730.03		398.98	19169.2	18964	3919.75	9529.07	13027.2	4247.16		398.98	15604.4	15843.5	4244.01	7712.03	12123.2	4496.28
398.93	28328.4	27341.5	2424.81	15148	14085.9	2957.22		398.93	21518.9	21633	4414.24	10726.8	15089.5	4645.26		398.93	20092.6	19611.4	3886.25	10065.5	13151.1	4167.27		398.93	16140.7	16622.7	4211.71	8129.95	12489.7	4426.42
398.88	29290.6	27986.2	2378.74	16196.2	13705.7	2841.72		398.88	22559.6	22313	4366.78	11315.1	15169.3	4562.22		398.88	20141.6	20188.8	3850.64	10613.2	13186.1	4090.76		398.88	17279.3	17374.8	4177.79	8578.6	12792.1	4359.62
398.83	29196.8	28485.9	2330.87	17183.3	13232.5	2731.82		398.83	23048.8	22898	4316.3	11915.6	15134.1	4480.83		398.83	20784.5	20687.9	3814.85	11166.7	13131.9	4019.06		398.83	18008.2	18085.2	4140.53	9053.62	13018.9	4293.73
398.78	29750.6	28816.6	2283.09	18074.1	12679.7	2628.93		398.78	23917.8	23378.8	4264.32	12520.3	14985	4402.19		398.78	21226.1	21097.4	3777.57	11714.4	12987.7	3950.45		398.78	18611.8	18740.8	4101.1	9551.18	13162.3	4229.53
398.73	29782.2	28951.6	2234.23	18830.2	12058.6	2531.33		398.73	24048.9	23747.6	4209.78	13118.1	14724.3	4324.75		398.73	21684.8	21410.3	3739.24	12246.3	12757.6	3884.91		398.73	19488.9	19330.4	4059.84	10066.4	13216.8	4166.96
398.68	29003	28868	2185.23	19415.4	11383.6	2439.4		398.68	24468.2	24001.9	4154.73	13700.3	14360.9	4250.13		398.68	21698.9	21620.7	3699.81	12750.9	12447.5	3821.99		398.68	20139.6	19843.1	4015.97	10592.1	13178.1	4104.85
398.63	28662.9	28548.1	2137.53	19797.6	10671.5	2354.11		398.63	24821.5	24137.9	4098.37	14252.7	13904.8	4177.16		398.63	21876.3	21724.5	3660.27	13215.9	12066.9	3762.28		398.63	20341.2	20270.5	3970.12	11120.4	13046.8	4043.5
398.58	27868.5	27980.7	2090.35	19952.2	9935.05	2274.13		398.58	25125.1	24155.2	4040.87	14763.1	13368.3	4105.62		398.58	22280.7	21717.9	3620.25	13628.5	11625	3705.01		398.58	20817.1	20608	3923.57	11644.5	12826.9	3983.84
398.53	26919.3	27168.6	2044.5	19867.7	9190.08	2199.83		398.53	24393	24054.1	3982.36	15217.2	12766.3	4035.33		398.53	21946.3	21597.9	3579.26	13974.4	11132.6	3649.38		398.53	20883.4	20850.4	3875.53	12152.9	12523.8	3924.79
398.48	25853.6	26127	2000.26	19546.9	8449.55	2131.01		398.48	23783.7	23838.8	3925.73	15604.6	12116.8	3968.85		398.48	21870.1	21364.9	3538.9	14243.2	10602.9	3596.64		398.48	21230.9	20996.3	3827.17	12636.5	12146.9	3867.22
398.43	24302.9	24882.8	1957.83	19006	7725.08	2067.44		398.43	23423.2	23510.7	3870.63	15912.3	11434.1	3905.56		398.43	21153.9	21018.7	3498.63	14423.7	10046.3	3545.95		398.43	21305.9	21043.7	3777.68	13083.8	11705.2	3810.08
398.38	23111	23475.9	1918.08	18273.9	7028.64	2009.6		398.38	23135.3	23072.9	3816.37	16127.5	10733.6	3844.54		398.38	20465.3	20564	3459.84	14508.9	9476.28	3498.44		398.38	21408.5	20992.8	3727.84	13483.3	11211.2	3753.92
398.33	21287.9	21946.9	1880.39	17383.9	6367.27	1956.48		398.33	22230.5	22529.5	3762.77	16241.5	10028.2	3785.36		398.33	20136.1	20005.6	3422.48	14494	8902.71	3453.83		398.33	21097.1	20843.8	3677.57	13824.2	10676.3	3698.45
398.28	20009.2	20342.7	1845.87	16376.1	5749.49	1908.89		398.28	21926.5	21889.5	3711.52	16249.6	9333.37	3729.57		398.28	19712	19352.1	3385.76	14377.4	8335.17	3411.1		398.28	20782.6	20599.3	3628.04	14096.4	10114.3	3644.67
398.23	18577.6	18703.6	1813.56	15286.5	5178.71	1865.55		398.23	21002.2	21159.8	3660.98	16148.2	8658.22	3675.32		398.23	18805.7	18615	3349.9	14162.4	7782.12	3370.28		398.23	20818.7	20261.2	3579.26	14290.7	9536.58	3592.45
398.18	17064.1	17066.6	1783.74	14149.8	4657.9	1826.44		398.18	20026.5	20352.9	3612.86	15940.9	8013.54	3624.2		398.18	17551.8	17808.7	3315.94	13856.6	7251.62	3332.26		398.18	19847.3	19831.5	3530.24	14398.5	8952.86	3540.64
398.13	14936.6	15466.2	1756.57	12998.7	4189.16	1791.5		398.13	19741.3	19482.8	3567.32	15633.5	7407.71	3576.24		398.13	16836.3	16950.4	3284.67	13471	6750.97	3297.68		398.13	19164.3	19318.4	3483.84	14417.3	8376.74	3492
398.08	13481.6	13928.3	1733.12	11860	3772.97	1761.59		398.08	18710.5	18561	3522.44	15232.8	6843.68	3529.43		398.08	15741.2	16054.1	3254.89	13015.8	6282.95	3265.22		398.08	18917	18727	3439.25	14344.2	7815.65	3445.62
398.03	12224.9	12474.7	1712.23	10756.6	3407.27	1735.32		398.03	16981.4	17605.4	3480.3	14752.5	6327.8	3485.75		398.03	14658.4	15137.8	3227.46	12505	5852.09	3235.62		398.03	17759.5	18065.2	3395.24	14179	7276.52	3400.19
397.98	10728.7	11119.8	1693.53	9705.49	3089.19	1712.2		397.98	16397.1	16632.2	3442.83	14207.3	5863.56	3447.06		397.98	13912.9	14215.7	3202.35	11951.7	5459.95	3208.76		397.98	17126.8	17345.4	3354.4	13928.2	6767.74	3358.22
397.93	9399.62	9874	1677.46	8720.47	2815.96	1692.48		397.93	15438.4	15651.5	3406.89	13607.2	5447.89	3410.15		397.93	12766.1	13300.2	3178.82	11367.7	5106.29	3183.84		397.93	16210.2	16576.9	3315.24	13597	6292.19	3318.18
397.88	8670.32	8744.76	1663.72	7812.35	2584.08	1675.77		397.88	14154.4	14678.1	3373.5	12967.8	5081.3	3376.01		397.88	12075.6	12405	3157.76	10766.8	4792.07	3161.66		397.88	15346.8	15773.4	3278.57	13195.3	5854.44	3280.82
397.83	7817.3	7731.89	1651.26	6985.16	2388.37	1660.88		397.83	13494.9	13722.9	3343.59	12302.4	4762.18	3345.51		397.83	11251.4	11538	3138.17	10158.4	4514.75	3141.19		397.83	14700.1	14946.2	3244.26	12733	5455.72	3245.97
397.78	7007.56	6835.64	1640.29	6242.96	2225.32	1647.94		397.78	12759.6	12795	3315.42	11622.6	4486.26	3316.88		397.78	10503.4	10708.7	3120.34	9553.67	4273.06	3122.68		397.78	14261.2	14107.2	3211.68	12221.1	5096.51	3212.98
397.73	6038.31	6051.28	1630.74	5585.13	2090.83	1636.8		397.73	11751.7	11901.8	3289.22	10939.8	4250.1	3290.32		397.73	9718.1	9922.9	3104.12	8960.92	4064.31	3105.92		397.73	13339.8	13266.6	3180.26	11670.3	4775.58	3181.24
397.68	5524.87	5372.44	1622.91	5009.2	1981.37	1627.68		397.68	11081.7	11050.1	3265.73	10264.4	4050.55	3266.57		397.68	8808.51	9184.99	3089.59	8387.41	3885.79	3090.96		397.68	12189.1	12435.1	3151.38	11092.9	4492.89	3152.11
397.63	4968.26	4791.24	1615.96	4510.71	1892.74	1619.72		397.63	10280.3	10245.1	3244.05	9605.58	3882.97	3244.67		397.63	8234.64	8499.48	3077.03	7840.36	3735.09	3078.07		397.63	11393.9	11623.4	3125.68	10501.2	4247.4	3126.22
397.58	4446.2	4298.11	1610	4083.46	1821.72	1612.94		397.58	9394.7	9490.04	3224.52	8970.46	3743.64	3224.99		397.58	7888.5	7866.79	3065.7	7323.34	3608.35	3066.49		397.58	10416.5	10837.2	3102.16	9903.57	4035.39	3102.57
397.53	4030.66	3884.09	1604.96	3721.3	1765.45	1607.24		397.53	8472.12	8788.56	3207.4	8366.41	3629.2	3207.75		397.53	7185.89	7287.99	3055.1	6840.17	3502.32	3055.7		397.53	9689.91	10084.3	3081.37	9310.6	3854.77	3081.67
397.48	3921.49	3539.06	1600.64	3416.73	1721.2	1602.42		397.48	7979.79	8141.82	3192.79	7798.15	3536.2	3193.05		397.48	6847.47	6763.22	3046.03	6393.85	3414.94	3046.47		397.48	9552.22	9368.85	3062.58	8729.46	3701.75	3062.8
397.43	3704.68	3253	1596.52	3161.92	1686.22	1597.89		397.43	7613.72	7548.83	3179.51	7267.88	3460.27	3179.7		397.43	6451.04	6290.26	3037.67	5984.78	3342.82	3038.01		397.43	8560.86	8692.9	3044.12	8165.31	3571.56	3044.28
397.38	3436.02	3017.65	1592.77	2950.43	1658.92	1593.82		397.38	6924.84	7009.58	3167.21	6778.32	3398.32	3167.34		397.38	6206.8	5867.91	3030.18	5614.02	3283.81	3030.42		397.38	8147.87	8062.74	3028.44	7627.25	3463.81	3028.55
397.33	3071.89	2824.74	1589.49	2775.59	1637.82	1590.3		397.33	6638.96	6523.18	3156.78	6331.09	3348.76	3156.88		397.33	5961.31	5492.84	3023.2	5280.41	3235.44	3023.38		397.33	7653.71	7477.98	3013.88	7117.83	3373.95	3013.96
397.28	2878.77	2667.45	1586.85	2631.84	1621.85	1587.47		397.28	6441.14	6087.29	3147.12	5925.9	3308.44	3147.19		397.28	5412.14	5162.54	3016.74	4983.21	3195.94	3016.88		397.28	6883.56	6940.63	3000.69	6641.56	3299.7	3000.75
397.23	2652.46	2539.04	1584.55	2513.46	1609.66	1585.02		397.23	6124.52	5699.01	3137.98	5561.6	3275.33	3138.03		397.23	4941.26	4874.17	3011.48	4721.18	3164.38	3011.58		397.23	6575.04	6451.33	2989.64	6201.47	3239.47	2989.69
397.18	2664.44	2434.09	1582.65	2415.89	1600.5	1583.01		397.18	5590.55	5355.68	3129.69	5237.02	3248.32	3129.73		397.18	4785.18	4623.95	3007.24	4491.88	3139.24	3007.31		397.18	6222.83	6007.95	2979.45	5797.52	3189.84	2979.48
397.13	2581.62	2347.73	1580.73	2334.9	1593.3	1581		397.13	5159.63	5055.19	3122.86	4951.18	3226.85	3122.89		397.13	4647.36	4407.91	3003.33	4292.44	3118.76	3003.39		397.13	5682.16	5609.89	2970.23	5430.9	3149.2	2970.25
397.08	2389.93	2276.26	1578.95	2267.28	1587.72	1579.15		397.08	4787.14	4793.58	3117.21	4701.06	3209.7	3117.23		397.08	4519.63	4222.22	2999.72	4119.95	3101.95	2999.76		397.08	5240.19	5255.42	2962.52	5101.44	3116.48	2962.53
397.03	2390.4	2216.86	1577.51	2210.64	1583.57	1577.66		397.03	4675.07	4567.53	3112.58	4484.12	3195.97	3112.59		397.03	4444.58	4063.61	2996.38	3971.88	3088.09	2996.41		397.03	5098.51	4942.39	2956.04	4808.26	3090.16	2956.05
396.98	2319.38	2166.68	1576.06	2162.41	1580.22	1576.17		396.98	4455.34	4372.71	3108.24	4296.57	3184.37	3108.25		396.98	4339.57	3928.56	2993.2	3845.29	3076.45	2993.22		396.98	4988.7	4667.11	2949.95	4548.76	3068.29	2949.95
396.93	2216.31	2123.86	1574.74	2120.95	1577.56	1574.82		396.93	4257.8	4205.91	3104.5	4135.68	3174.73	3104.51		396.93	4108.85	3813.98	2990.24	3737.59	3066.61	2990.26		396.93	4641.44	4426.49	2944.15	4320.74	3049.89	2944.16
396.88	2232.38	2086.98	1573.6	2085.02	1575.49	1573.66		396.88	4062.17	4064.01	3101.3	3998.64	3166.67	3101.31		396.88	3884.54	3717.45	2987.78	3646.71	3058.51	2987.8		396.88	4037.29	4218.46	2939.32	4122.82	3034.96	2939.33
396.83	2031.23	2054.6	1572.42	2053.28	1573.69	1572.47		396.83	4067.59	3943.75	3098.64	3882.45	3159.93	3098.64		396.83	3665.84	3636.26	2985.82	3570.23	3051.83	2985.82		396.83	3963.75	4040.45	2936.2	3953.01	3023.64	2936.2
396.78	2005.01	2026.21	1571.61	2025.34	1572.44	1571.64		396.78	4135.52	3841.83	3095.95	3784.01	3153.76	3095.95		396.78	3545.37	3568.19	2984.32	3506.15	3046.36	2984.33		396.78	3944.07	3888.11	2933.28	3807.38	3014.01	2933.28
396.73	2049.27	2000.8	1570.84	2000.23	1571.38	1570.86		396.73	3993.77	3755.39	3093.06	3700.6	3147.85	3093.06		396.73	3586.46	3510.97	2983.09	3452.36	3041.7	2983.09		396.73	3967.92	3758.23	2930.41	3683.07	3005.57	2930.41
396.68	2028.75	1977.7	1569.99	1977.33	1570.34	1570.01		396.68	3733.47	3682.62	3090.56	3630.51	3142.67	3090.56		396.68	3408.01	3462.44	2981.76	3406.82	3037.38	2981.76		396.68	3759.41	3647.81	2927.46	3577.35	2997.91	2927.46
396.63	1860.8	1956.63	1569.17	1956.39	1569.4	1569.18		396.63	3696.94	3621.83	3088.78	3572.13	3138.49	3088.78		396.63	3259.97	3421.63	2980.83	3368.67	3033.78	2980.83		396.63	3501.44	3555.02	2925.09	3488.59	2991.52	2925.09
396.58	1774.5	1937.52	1568.65	1937.37	1568.8	1568.66		396.58	3511.05	3570.5	3087.09	3522.98	3134.61	3087.09		396.58	3319.35	3387.14	2980.21	3336.57	3030.78	2980.22		396.58	3530.84	3477.48	2923.45	3414.56	2986.37	2923.45
396.53	1819.07	1920.02	1568.29	1919.92	1568.38	1568.29		396.53	3433.42	3527.52	3085.92	3482.01	3131.43	3085.92		396.53	3550.95	3357.47	2979.47	3309.07	3027.86	2979.47		396.53	3444.49	3412.3	2921.72	3352.48	2981.54	2921.72
396.48	1897.24	1903.69	1567.84	1903.63	1567.9	1567.85		396.48	3524.1	3491.2	3084.95	3447.54	3128.61	3084.95		396.48	3245.71	3331.32	2978.21	3284.92	3024.61	2978.21		396.48	3315.54	3357.81	2920.24	3300.78	2977.28	2920.24
396.43	1809.79	1888.31	1567.26	1888.28	1567.29	1567.26		396.43	3336	3459.9	3083.73	3417.97	3125.66	3083.73		396.43	3248.74	3309.12	2977.62	3264.57	3022.18	2977.62		396.43	3483.89	3312.41	2919.11	3257.9	2973.63	2919.11
396.38	1816.26	1874.08	1566.82	1874.06	1566.85	1566.83		396.38	3207.96	3433.47	3083.03	3393.16	3123.35	3083.03		396.38	3335.91	3289.62	2977.03	3246.79	3019.86	2977.03		396.38	3289.35	3273.82	2917.51	3221.62	2969.71	2917.51
396.33	1715.1	1860.71	1566.38	1860.7	1566.39	1566.38		396.33	3496.28	3410.93	3082.69	3372.14	3121.48	3082.69		396.33	3164.87	3272.12	2976.24	3230.9	3017.46	2976.24		396.33	3182.77	3241.76	2916.45	3191.69	2966.52	2916.45
396.28	1698.08	1848.34	1566.12	1848.33	1566.12	1566.12		396.28	3556.96	3390.49	3081.54	3353.13	3118.9	3081.54		396.28	3246.84	3256.8	2975.83	3217.1	3015.53	2975.83		396.28	3151.8	3214.93	2915.69	3166.84	2963.78	2915.69
396.23	1752.76	1836.72	1565.88	1836.71	1565.88	1565.88		396.23	3325.33	3372.24	3080.22	3336.23	3116.23	3080.22		396.23	3287.92	3242.8	2975.23	3204.52	3013.5	2975.23		396.23	3358.78	3192.2	2915.02	3145.96	2961.25	2915.02
396.18	1677.39	1825.67	1565.55	1825.67	1565.55	1565.55		396.18	3286.58	3356.54	3079.54	3321.81	3114.27	3079.54		396.18	2984.32	3229.93	2974.54	3193.01	3011.47	2974.54		396.18	3232.31	3172.12	2913.76	3127.64	2958.25	2913.76
396.13	1559.95	1815.38	1565.35	1815.38	1565.35	1565.35		396.13	3070.39	3342.53	3078.97	3309.01	3112.48	3078.97		396.13	3047.09	3218.77	2974.52	3183.13	3010.17	2974.52		396.13	3222.39	3155.07	2912.85	3112.22	2955.71	2912.85
396.08	1580.09	1805.86	1565.36	1805.86	1565.36	1565.36		396.08	3216.89	3330.43	3078.99	3298.06	3111.36	3078.99		396.08	3125.44	3208.35	2974.36	3173.92	3008.79	2974.36		396.08	3188.21	3140.17	2911.97	3098.87	2953.28	2911.97
396.03	1625.24	1796.84	1565.33	1796.84	1565.33	1565.33		396.03	3310.64	3319.01	3078.61	3287.74	3109.88	3078.61		396.03	3090.38	3198.52	2974.03	3165.24	3007.31	2974.03		396.03	3076.88	3127.11	2911.19	3087.27	2951.03	2911.19
395.98	1605.36	1788.22	1565.23	1788.22	1565.23	1565.23		395.98	3281.86	3308.25	3077.96	3278.01	3108.2	3077.96		395.98	2985.54	3189.42	2973.78	3157.24	3005.96	2973.78		395.98	3058.57	3115.78	2910.72	3077.33	2949.17	2910.72
395.93	1633.44	1780.1	1565.15	1780.1	1565.15	1565.15		395.93	3251.51	3298.33	3077.4	3269.08	3106.65	3077.4		395.93	3093.2	3181.12	2973.75	3149.98	3004.89	2973.75		395.93	3058.02	3105.65	2910.3	3068.51	2947.44	2910.3
395.88	1663.39	1772.35	1565.03	1772.35	1565.03	1565.03		395.88	3303.11	3289.17	3076.91	3260.86	3105.22	3076.91		395.88	3041.65	3173.1	2973.49	3142.95	3003.64	2973.49		395.88	2962.12	3096.47	2909.88	3060.57	2945.77	2909.88
395.83	1637.06	1764.93	1564.86	1764.93	1564.86	1564.86		395.83	3184.19	3280.44	3076.29	3253.03	3103.7	3076.29		395.83	3084.31	3165.64	2973.34	3136.44	3002.54	2973.34		395.83	3134.23	3088.33	2909.73	3053.63	2944.43	2909.73
395.78	1518.32	1757.94	1564.73	1757.94	1564.73	1564.73		395.78	3220.2	3272.55	3075.99	3245.99	3102.54	3075.99		395.78	2876.08	3158.5	2973.09	3130.2	3001.39	2973.09		395.78	3031.16	3080.37	2909.09	3046.8	2942.66	2909.09
395.73	1498.48	1751.5	1564.81	1751.5	1564.81	1564.81		395.73	3240.36	3265.01	3075.59	3239.27	3101.33	3075.59		395.73	2876.33	3152.2	2973.31	3124.76	3000.74	2973.31		395.73	2972.35	3073.26	2908.74	3040.76	2941.24	2908.74
395.68	1586.93	1745.41	1564.93	1745.41	1564.93	1564.93		395.68	3179.87	3257.82	3075.13	3232.86	3100.09	3075.13		395.68	2927.2	3146.24	2973.52	3119.62	3000.13	2973.52		395.68	2953.26	3066.78	2908.56	3035.31	2940.03	2908.56
395.63	1527.7	1739.47	1564.89	1739.47	1564.89	1564.89		395.63	3199.75	3251.17	3074.84	3226.95	3099.06	3074.84		395.63	3026.15	3140.48	2973.62	3114.66	2999.45	2973.62		395.63	2981.12	3060.78	2908.43	3030.28	2938.93	2908.43
395.58	1571.39	1733.91	1564.96	1733.91	1564.96	1564.96		395.58	3309.31	3244.8	3074.49	3221.29	3098	3074.49		395.58	3123.93	3134.8	2973.51	3109.73	2998.58	2973.51		395.58	2967.76	3055.05	2908.23	3025.49	2937.79	2908.23
395.53	1587.62	1728.55	1564.95	1728.55	1564.95	1564.95		395.53	3022.16	3238.43	3073.84	3215.61	3096.66	3073.84		395.53	3056.02	3129.18	2973.18	3104.83	2997.52	2973.18		395.53	2993.02	3049.69	2908.06	3021.02	2936.72	2908.06
395.48	1454.43	1723.4	1564.9	1723.4	1564.9	1564.9		395.48	3119.06	3233.15	3073.98	3210.98	3096.15	3073.98		395.48	2943.26	3123.97	2972.99	3100.31	2996.65	2972.99		395.48	2905.58	3044.55	2907.82	3016.73	2935.63	2907.82
395.43	1356.71	1718.72	1565.1	1718.72	1565.1	1565.1		395.43	3055.86	3227.86	3073.86	3206.31	3095.4	3073.86		395.43	2975.41	3119.23	2973.06	3096.24	2996.05	2973.06		395.43	2899.79	3039.91	2907.82	3012.91	2934.82	2907.82
395.38	1416.89	1714.44	1565.47	1714.44	1565.47	1565.47		395.38	3106.35	3222.99	3073.91	3202.04	3094.85	3073.91		395.38	3005.35	3114.66	2973.05	3092.3	2995.41	2973.05		395.38	2768.67	3035.53	2907.85	3009.32	2934.06	2907.85
395.33	1465.68	1710.25	1565.74	1710.25	1565.74	1565.74		395.33	3262.38	3218.21	3073.82	3197.84	3094.19	3073.82		395.33	3053.18	3110.22	2972.98	3088.47	2994.73	2972.98		395.33	2837.83	3031.75	2908.24	3006.28	2933.71	2908.24
395.28	1550.25	1706.18	1565.91	1706.18	1565.91	1565.91		395.28	3249.08	3213.22	3073.3	3193.4	3093.11	3073.3		395.28	3079.94	3105.88	2972.81	3084.71	2993.97	2972.81		395.28	3035.96	3027.97	2908.44	3003.22	2933.19	2908.44
395.23	1563.57	1702.13	1565.94	1702.13	1565.94	1565.94		395.23	3218.03	3208.47	3072.81	3189.18	3092.09	3072.81		395.23	2973.33	3101.66	2972.57	3081.06	2993.17	2972.57		395.23	3130.51	3023.83	2908.08	2999.76	2932.14	2908.08
395.18	1576.34	1698.24	1565.95	1698.24	1565.95	1565.95		395.18	3132.77	3203.98	3072.4	3185.21	3091.18	3072.4		395.18	3016.4	3097.85	2972.57	3077.79	2992.63	2972.57		395.18	2926.53	3019.58	2907.45	2996.18	2930.85	2907.45
395.13	1491.93	1694.49	1565.93	1694.49	1565.93	1565.93		395.13	3136.67	3199.92	3072.24	3181.63	3090.53	3072.24		395.13	2860.78	3094.11	2972.47	3074.57	2992.01	2972.47		395.13	2947.87	3016.09	2907.39	2993.32	2930.17	2907.39
395.08	1575.79	1691.04	1566.06	1691.04	1566.06	1566.06		395.08	3269.99	3196.01	3072.06	3178.19	3089.88	3072.06		395.08	2948.65	3090.87	2972.72	3071.83	2991.76	2972.72		395.08	3031.48	3012.68	2907.28	2990.52	2929.44	2907.28
395.03	1634.93	1687.59	1566.04	1687.59	1566.04	1566.04		395.03	3060.24	3191.89	3071.51	3174.53	3088.87	3071.51		395.03	2873.57	3087.58	2972.77	3069.02	2991.33	2972.77		395.03	2989.72	3009.19	2906.93	2987.61	2928.51	2906.93
394.98	1565.92	1684.17	1565.92	1684.17	1565.92	1565.92		394.98	3071.54	3188.51	3071.54	3171.58	3088.47	3071.54		394.98	2972.99	3084.6	2972.99	3066.5	2991.09	2972.99		394.98	2906.69	3005.95	2906.69	2984.93	2927.71	2906.69
394.93	1406.82							394.93	3042.71
394.88	1373.53							394.88	3002.41
394.83	1400.89							394.83	3069.83
394.78	1383.41							394.78	3125.79
394.73	1490.92							394.73	3035.95
394.68	1452.77							394.68	3099.93
394.63	1432.98							394.63	3130.65
394.58	1424.42							394.58	3113.31
394.53	1353.1							394.53	3180.87
394.48	1417.11							394.48	3131.36
394.43	1479.25							394.43	3182.73
394.38	1440.41							394.38	3107.92
394.33	1506.12							394.33	3005.81
394.28	1374.4							394.28	2997.76
394.23	1396.51							394.23	3088.55
394.18	1415.11							394.18	3120.87
394.13	1449.13							394.13	3137.57
394.08	1454.71							394.08	2974.87
394.03	1478.4							394.03	3128.96
393.98	1323.67							393.98	3120.21
393.93	1410.56							393.93	3185.19
393.88	1503.48							393.88	3091.34
393.83	1349.22							393.83	3058.44
393.78	1339.87	--	--	--	--	--		393.78	2992.61	--	--	--	--	--				--	--	--	--	--				--	--	--	--	--
393.73	1446.8	--	--	--	--	--		393.73	3070.45	--	--	--	--	--				--	--	--	--	--				--	--	--	--	--
393.68	1441.26	--	--	--	--	--		393.68	2973.45	--	--	--	--	--				--	--	--	--	--				--	--	--	--	--
393.63	1373.49	--	--	--	--	--		393.63	2972.91	--	--	--	--	--				--	--	--	--	--				--	--	--	--	--
393.58	1295.09	--	--	--	--	--		393.58	2964.36	--	--	--	--	--				--	--	--	--	--				--	--	--	--	--
393.53	1397.52	--	--	--	--	--		393.53	3082.62	--	--	--	--	--				--	--	--	--	--				--	--	--	--	--
393.48	1408.41	--	--	--	--	--		393.48	2999.24	--	--	--	--	--				--	--	--	--	--				--	--	--	--	--
393.43	1413.41	--	--	--	--	--		393.43	2974.85	--	--	--	--	--				--	--	--	--	--				--	--	--	--	--
393.38	1400.16	--	--	--	--	--		393.38	2990.2	--	--	--	--	--				--	--	--	--	--				--	--	--	--	--
393.33	1331.43	--	--	--	--	--		393.33	2989.46	--	--	--	--	--				--	--	--	--	--				--	--	--	--	--
393.28	1322.22	--	--	--	--	--		393.28	3031.09	--	--	--	--	--				--	--	--	--	--				--	--	--	--	--
393.23	1448.34	--	--	--	--	--		393.23	3015.42	--	--	--	--	--				--	--	--	--	--				--	--	--	--	--
393.18	1511.71	--	--	--	--	--		393.18	2924.1	--	--	--	--	--				--	--	--	--	--				--	--	--	--	--
393.13	1346.85	--	--	--	--	--		393.13	2921.11	--	--	--	--	--				--	--	--	--	--				--	--	--	--	--
393.08	1384.3	--	--	--	--	--		393.08	3059.01	--	--	--	--	--				--	--	--	--	--				--	--	--	--	--
393.03	1400.1	--	--	--	--	--		393.03	3010.05	--	--	--	--	--				--	--	--	--	--				--	--	--	--	--
392.98	1351.4	--	--	--	--	--		392.98	2874.32	--	--	--	--	--				--	--	--	--	--				--	--	--	--	--
392.93	1363.34	--	--	--	--	--		392.93	3002.77	--	--	--	--	--				--	--	--	--	--				--	--	--	--	--
392.88	1424.87	--	--	--	--	--		392.88	2988.46	--	--	--	--	--				--	--	--	--	--				--	--	--	--	--
392.83	1300.87	--	--	--	--	--		392.83	3033.69	--	--	--	--	--				--	--	--	--	--				--	--	--	--	--
392.78	1394.14	--	--	--	--	--		392.78	3113.12	--	--	--	--	--				--	--	--	--	--				--	--	--	--	--
392.73	1462.83	--	--	--	--	--		392.73	3011.9	--	--	--	--	--				--	--	--	--	--				--	--	--	--	--
--	--							392.68	3021.84	--	--	--	--	--				--	--	--	--	--				--	--	--	--	--
--	--							392.63	3053.09	--	--	--	--	--				--	--	--	--	--				--	--	--	--	--
--	--							392.58	3074.82	--	--	--	--	--				--	--	--	--	--				--	--	--	--	--
--	--							392.53	2973.5	--	--	--	--	--				--	--	--	--	--				--	--	--	--	--
--	--							392.48	2943.36	--	--	--	--	--				--	--	--	--	--				--	--	--	--	--
--	--																									--	--	--	--	--
--	--
--	--
--	--
--	--

## Sheet: Fig.2j
CN-Cs							CN-KCs
Binding energy/eV	Raw	Sum	Background	peak 1	peak 2		Binding energy/eV	Raw	Sum	Background	peak 1	peak 2
741.48	8131.36	8378.85	8316.56	8328.63	8366.77		741.48	6055.27	6114.78	6077.39	6084.4	6107.77
741.43	8345.52	8380.39	8316.56	8328.7	8368.24		741.43	6086.53	6115.79	6077.39	6084.44	6108.74
741.38	8421.77	8381.96	8316.51	8328.73	8369.75		741.38	6240.14	6116.86	6077.38	6084.47	6109.77
741.33	8321.9	8383.52	8316.34	8328.62	8371.23		741.33	6067.84	6117.78	6077.12	6084.26	6110.65
741.28	8247.05	8385.35	8316.33	8328.68	8373		741.28	5823.18	6119.08	6077.14	6084.31	6111.91
741.23	8321.86	8387.45	8316.44	8328.87	8375.03		741.23	5859.01	6120.89	6077.53	6084.75	6113.68
741.18	8124.59	8389.6	8316.43	8328.93	8377.1		741.18	6138.22	6122.82	6077.88	6085.13	6115.56
741.13	8184.89	8392.28	8316.75	8329.32	8379.71		741.13	6209.99	6124.52	6077.78	6085.08	6117.22
741.08	8357.43	8395.11	8316.96	8329.61	8382.47		741.08	6061.53	6126.35	6077.57	6084.92	6119.01
741.03	8299.56	8397.98	8316.9	8329.62	8385.25		741.03	5986.6	6128.73	6077.6	6084.98	6121.34
740.98	8399.48	8401.32	8316.92	8329.72	8388.52		740.98	6188.64	6131.61	6077.74	6085.17	6124.19
740.93	8338.8	8404.98	8316.79	8329.66	8392.11		740.93	6077.59	6134.66	6077.57	6085.04	6127.19
740.88	8288.41	8409.33	8316.75	8329.7	8396.38		740.88	5848.82	6138.48	6077.57	6085.09	6130.97
740.83	8259.04	8414.51	8316.8	8329.83	8401.49		740.83	6141.23	6143.39	6077.93	6085.49	6135.83
740.78	8538.85	8420.66	8316.9	8330	8407.56		740.78	6239.88	6148.76	6077.83	6085.44	6141.15
740.73	8533.76	8427.52	8316.53	8329.71	8414.34		740.73	6060.76	6155.09	6077.57	6085.23	6147.44
740.68	8487.21	8435.8	8316.18	8329.44	8422.54		740.68	6176.94	6163.06	6077.6	6085.3	6155.36
740.63	8312.24	8445.93	8315.9	8329.24	8432.59		740.63	6022.05	6172.51	6077.45	6085.19	6164.77
740.58	8423.75	8458.52	8315.9	8329.33	8445.09		740.58	6234.67	6184.23	6077.53	6085.33	6176.43
740.53	8643.53	8473.6	8315.73	8329.23	8460.1		740.53	6117.13	6198.05	6077.29	6085.13	6190.21
740.48	8581.54	8491.62	8315.19	8328.78	8478.04		740.48	6070.74	6215.02	6077.23	6085.11	6207.13
740.43	8544.56	8513.72	8314.76	8328.43	8500.05		740.43	6239.35	6235.55	6077.23	6085.17	6227.61
740.38	8492.05	8540.69	8314.38	8328.13	8526.94		740.38	6389.58	6260	6076.98	6084.97	6252.01
740.33	8810.49	8573.58	8314.09	8327.93	8559.74		740.33	6555.18	6289.16	6076.5	6084.53	6281.12
740.28	9103.81	8612.92	8313.28	8327.2	8599		740.28	6434.34	6323.88	6075.75	6083.84	6315.8
740.23	8938.63	8660.16	8311.99	8326	8646.15		740.23	6804.8	6365.66	6075.19	6083.33	6357.52
740.18	8958.99	8717.47	8310.97	8325.06	8703.38		740.18	6707.96	6414.73	6074.06	6082.24	6406.55
740.13	9315.35	8786.37	8309.91	8324.09	8772.19		740.13	6830.94	6473.12	6073.07	6081.31	6464.89
740.08	9190.94	8868.29	8308.26	8322.53	8854.02		740.08	6801.21	6541.85	6071.89	6080.18	6533.56
740.03	9564.33	8966.25	8306.82	8321.18	8951.9		740.03	6822.46	6622.63	6070.75	6079.1	6614.29
739.98	9736.72	9082.08	8304.77	8319.22	9067.63		739.98	6913.01	6717.15	6069.58	6077.98	6708.76
739.93	9863.56	9218.55	8302.43	8316.97	9204.01		739.93	7089.02	6826.78	6068.27	6076.72	6818.34
739.88	10035.6	9378.84	8299.88	8314.51	9364.21		739.88	7323.06	6953.35	6066.68	6075.18	6944.85
739.83	10170.7	9566.11	8297.05	8311.77	9551.38		739.83	7455.04	7098.66	6064.73	6073.28	7090.11
739.78	10585.9	9783.83	8293.98	8308.8	9769.01		739.78	7842.2	7264.87	6062.56	6071.17	7256.26
739.73	10792.7	10035.5	8290.24	8305.15	10020.6		739.73	7809.28	7453.83	6059.79	6068.45	7445.16
739.68	11242.9	10324.6	8286.15	8301.16	10309.6		739.68	7807.97	7667.72	6057.06	6065.78	7659
739.63	11425.9	10654.9	8281.32	8296.43	10639.7		739.63	8064.82	7908.69	6054.34	6063.11	7899.91
739.58	11884.8	11030.6	8276.19	8291.39	11015.4		739.58	8413.89	8178.18	6051.21	6060.04	8169.35
739.53	12265.1	11455.1	8270.29	8285.59	11439.8		739.53	8612.43	8477.77	6047.53	6056.42	8468.88
739.48	12760	11932.9	8263.77	8279.16	11917.5		739.48	8988.36	8809.65	6043.54	6052.48	8800.7
739.43	13228.2	12466	8256.42	8271.92	12450.5		739.43	9415.31	9173.95	6038.95	6047.96	9164.95
739.38	13459.4	13058.1	8248.3	8263.9	13042.5		739.38	9685.63	9571.92	6033.69	6042.76	9562.86
739.33	13830.9	13712.1	8239.79	8255.49	13696.4		739.33	9941.61	10004.3	6028.01	6037.13	9995.21
739.28	14572.7	14429.8	8230.65	8246.46	14414		739.28	10629.4	10471.3	6021.91	6031.1	10462.1
739.23	15221.6	15212.9	8220.3	8236.2	15197		739.23	11090.7	10972.3	6014.74	6023.99	10963.1
739.18	15960.7	16059.9	8208.86	8224.87	16043.9		739.18	11335.1	11505.5	6006.84	6016.15	11496.2
739.13	16845.2	16971.2	8196.2	8212.31	16955		739.13	11469.8	12070.3	5998.54	6007.91	12060.9
739.08	17666.4	17944.7	8182.07	8198.29	17928.4		739.08	11763.3	12664.5	5990.02	5999.45	12655
739.03	18376.8	18977.7	8166.57	8182.91	18961.4		739.03	12584.8	13284.9	5981.03	5990.53	13275.4
738.98	19500.2	20067.8	8149.9	8166.34	20051.3		738.98	13776.2	13927.9	5970.75	5980.31	13918.4
738.93	20681.1	21206.1	8131.36	8147.91	21189.5		738.93	14277.6	14587.2	5958.6	5968.22	14577.5
738.88	21893.9	22387.1	8110.86	8127.52	22370.4		738.88	14824.6	15259.4	5945.65	5955.33	15249.8
738.83	22782.9	23602.6	8088.34	8105.12	23585.8		738.83	15516.1	15939.1	5931.82	5941.57	15929.4
738.78	23585	24843.8	8064.34	8081.23	24827		738.78	16217.6	16619.9	5916.9	5926.72	16610.1
738.73	24631.7	26101.8	8038.98	8055.99	26084.8		738.73	16728.1	17295.9	5900.86	5910.75	17286
738.68	26224.2	27361.4	8011.88	8029	27344.2		738.68	16868.9	17958.8	5884	5893.96	17948.8
738.63	27265.7	28610.3	7982.13	7999.37	28593.1		738.63	17687.6	18602.5	5866.9	5876.92	18592.5
738.58	28718.2	29836.2	7950.63	7967.99	29818.8		738.58	18694.3	19218.5	5848.49	5858.59	19208.5
738.53	29406.1	31024	7916.71	7934.19	31006.5		738.53	19260.8	19799.1	5828.49	5838.65	19788.9
738.48	30752.7	32162.1	7881.61	7899.2	32144.5		738.48	20178.9	20337.9	5807.58	5817.81	20327.7
738.43	31842.7	33231.9	7844.25	7861.97	33214.2		738.43	20559.9	20826	5785.2	5795.51	20815.7
738.38	33264.7	34221	7805.05	7822.89	34203.1		738.38	20969.1	21257.9	5762.19	5772.57	21247.5
738.33	34495.6	35114.8	7763.46	7781.43	35096.8		738.33	21434.1	21627.3	5738.52	5748.97	21616.8
738.28	35201.9	35900.6	7719.79	7737.88	35882.5		738.28	21757.3	21928.5	5714.08	5724.6	21918
738.23	36173.4	36568	7674.9	7693.12	36549.8		738.23	22599.8	22157.3	5689.1	5699.7	22146.7
738.18	37281.3	37104.4	7628.35	7646.7	37086		738.18	23199.7	22308.4	5662.77	5673.44	22297.7
738.13	37431.7	37501.4	7579.91	7598.39	37482.9		738.13	22462.5	22380	5635.46	5646.22	22369.2
738.08	38209.6	37753.8	7531.15	7549.76	37735.2		738.08	22758.6	22372.5	5609.26	5620.09	22361.6
738.03	38535.8	37855.8	7481.03	7499.78	37837		738.03	23099.7	22284	5582.56	5593.47	22273.1
737.98	38322.6	37805.5	7430.31	7449.18	37786.7		737.98	22733.1	22115.3	5555.29	5566.27	22104.4
737.93	38870.7	37604	7379.84	7398.86	37585		737.93	22011.5	21870	5528.54	5539.6	21858.9
737.88	38351.3	37252.4	7328.4	7347.55	37233.2		737.88	21979.7	21551.7	5502.88	5514.02	21540.5
737.83	37720.4	36757.2	7277.73	7297.02	36737.9		737.83	21546.2	21163.6	5477.22	5488.45	21152.4
737.78	37583.7	36125.5	7228	7247.43	36106.1		737.78	21014.5	20711.7	5452.2	5463.51	20700.4
737.73	36433.1	35364.5	7178.41	7197.98	35344.9		737.73	20509.3	20201.5	5427.97	5439.36	20190.1
737.68	35295.2	34488	7130.63	7150.34	34468.3		737.68	19718.9	19640.7	5404.49	5415.96	19629.2
737.63	34532.5	33507.4	7084.62	7104.48	33487.5		737.63	18986.5	19036.3	5382.2	5393.76	19024.7
737.58	32883.1	32435	7039.78	7059.79	32415		737.58	18139.6	18395.5	5361.02	5372.66	18383.9
737.53	31584.7	31286.2	6997.57	7017.72	31266.1		737.53	17864.5	17726.2	5341.12	5352.85	17714.5
737.48	29907.8	30073.4	6957.4	6977.71	30053.1		737.48	16787.7	17034.2	5321.62	5333.44	17022.3
737.43	28646.8	28814.6	6919.92	6940.37	28794.2		737.43	16327.2	16329.7	5303.77	5315.68	16317.8
737.38	27172.8	27522.2	6884.43	6905.03	27501.6		737.38	15216.7	15618.2	5286.61	5298.6	15606.2
737.33	25629.6	26210.7	6851.28	6872.05	26189.9		737.33	14463.2	14907.6	5271.15	5283.23	14895.5
737.28	24362.3	24893.7	6820.61	6841.53	24872.8		737.28	13883.6	14203.6	5256.83	5269.01	14191.4
737.23	23244.4	23581.9	6791.96	6813.03	23560.8		737.23	12971.1	13511.1	5243.4	5255.67	13498.8
737.18	21630.4	22289.9	6765.08	6786.32	22268.7		737.18	12488.7	12837.4	5231.37	5243.74	12825
737.13	20387.7	21027.7	6740.8	6762.2	21006.3		737.13	11727	12185.6	5220.07	5232.53	12173.2
737.08	18933.5	19804	6718.51	6740.07	19782.5		737.08	11079.8	11560.2	5209.94	5222.5	11547.7
737.03	17350.3	18627.3	6698.55	6720.28	18605.5		737.03	10544	10964.2	5200.8	5213.45	10951.5
736.98	16607.3	17503.1	6681.15	6703.05	17481.2		736.98	9797	10399.2	5192.48	5205.23	10386.5
736.93	15638.2	16438.3	6664.94	6687.01	16416.3		736.93	9236.54	9868.96	5185.31	5198.16	9856.11
736.88	14477.9	15436	6650.28	6672.52	15413.8		736.88	8828.34	9373.71	5179	5191.95	9360.75
736.83	13544.6	14499.3	6637.5	6659.91	14476.9		736.83	8523.18	8913.9	5173.32	5186.38	8900.84
736.78	12833.5	13629.5	6626.21	6648.8	13606.9		736.78	8256.68	8489.52	5168.1	5181.26	8476.36
736.73	12446.8	12825.9	6616.07	6638.84	12803.1		736.73	7807.5	8099.73	5163.29	5176.56	8086.47
736.68	11857.4	12089.5	6606.55	6629.49	12066.6		736.68	7850.45	7745.02	5159.18	5172.55	7731.65
736.63	10998.4	11418.4	6597.97	6621.1	11395.2		736.63	7427.45	7423.01	5154.99	5168.46	7409.53
736.58	10816.7	10811	6590.78	6614.09	10787.7		736.58	7148.44	7133.03	5151.45	5165.03	7119.45
736.53	10040	10263.6	6583.88	6607.38	10240.1		736.53	6962.36	6873.23	5148.34	5162.03	6859.54
736.48	9707	9773.68	6578.23	6601.92	9749.99		736.48	6805.84	6641.4	5145.52	5159.32	6627.6
736.43	9615.14	9338.16	6573.12	6597	9314.29		736.43	6714.49	6436.14	5142.93	5156.85	6422.22
736.38	9171.47	8952.39	6568.15	6592.22	8928.32		736.38	6521.19	6255.04	5140.48	5154.51	6241.01
736.33	8837.16	8613.13	6563.9	6588.17	8588.86		736.33	6357.64	6096.27	5138.33	5152.48	6082.13
736.28	8552.23	8316.33	6560.19	6584.65	8291.87		736.28	6119.15	5957.79	5136.43	5150.69	5943.53
736.23	8422.89	8057.78	6556.94	6581.6	8033.12		736.23	6169.68	5837.62	5134.9	5149.28	5823.24
736.18	8180.36	7834.09	6553.89	6578.75	7809.23		736.18	6047.14	5733.73	5133.29	5147.79	5719.23
736.13	7955.39	7641.49	6551.23	6576.3	7616.42		736.13	5861.13	5644.45	5131.87	5146.49	5629.83
736.08	7840.66	7476.53	6548.94	6574.21	7451.25		736.08	5675.7	5568.22	5130.73	5145.47	5553.48
736.03	7953.11	7335.8	6546.83	6572.31	7310.31		736.03	5675.25	5503.47	5129.89	5144.75	5488.61
735.98	7718.81	7215.83	6544.53	6570.23	7190.13		735.98	5648.11	5448.45	5129.04	5144.02	5433.46
735.93	7560.01	7114.73	6542.61	6568.53	7088.81		735.93	5562.21	5402.02	5128.23	5143.34	5386.9
735.88	7438.72	7029.74	6540.95	6567.08	7003.6		735.88	5541.18	5363.03	5127.55	5142.8	5347.79
735.83	7351.33	6958.56	6539.48	6565.84	6932.21		735.83	5507.04	5330.34	5126.91	5142.28	5314.97
735.78	7266.98	6899.15	6538.16	6564.74	6872.58		735.78	5553.65	5303.04	5126.32	5141.82	5287.54
735.73	7259.89	6849.7	6536.97	6563.77	6822.9		735.73	5380.75	5280.17	5125.65	5141.29	5264.53
735.68	6876.9	6808.65	6535.79	6562.82	6781.61		735.68	5397.64	5261.4	5125.25	5141.03	5245.63
735.63	7023.81	6775.2	6535.23	6562.5	6747.94		735.63	5496.54	5245.8	5124.83	5140.74	5229.89
735.58	7106.56	6747.34	6534.43	6561.93	6719.84		735.58	5323.54	5232.7	5124.25	5140.3	5216.65
735.53	6940.82	6724.19	6533.5	6561.24	6696.44		735.53	5310	5222.09	5123.94	5140.13	5205.9
735.48	6871.21	6705.27	6532.83	6560.81	6677.28		735.48	5207.08	5213.3	5123.65	5139.98	5196.97
735.43	6671.89	6689.77	6532.28	6560.51	6661.54		735.43	5208.96	5206.19	5123.52	5140	5189.71
735.38	6662.1	6677.27	6532.05	6560.53	6648.79		735.38	5166.49	5200.3	5123.39	5140.01	5183.68
735.33	6621.11	6666.98	6531.84	6560.57	6638.25		735.33	5204.72	5195.47	5123.32	5140.09	5178.7
735.28	6513.18	6658.52	6531.69	6560.68	6629.53		735.28	5258.14	5191.4	5123.19	5140.11	5174.48
735.23	6348.69	6651.66	6531.72	6560.96	6622.42		735.23	5021.95	5187.9	5122.98	5140.06	5170.83
735.18	6304.88	6646.24	6532.02	6561.52	6616.73		735.18	4967.78	5185.31	5123.14	5140.37	5168.08
735.13	6458.38	6641.81	6532.39	6562.16	6612.04		735.13	4985.36	5183.22	5123.38	5140.77	5165.84
735.08	6514.95	6637.89	6532.51	6562.55	6607.85		735.08	5067.39	5181.46	5123.6	5141.14	5163.92
735.03	6429.19	6634.47	6532.54	6562.85	6604.16		735.03	4988.35	5179.85	5123.69	5141.39	5162.15
734.98	6536.32	6631.67	6532.71	6563.3	6601.08		734.98	4928.06	5178.59	5123.9	5141.76	5160.73
734.93	6399.75	6629.09	6532.7	6563.57	6598.22		734.93	4904.16	5177.61	5124.2	5142.23	5159.59
734.88	6351.55	6627.04	6532.92	6564.07	6595.89		734.88	4894.2	5176.82	5124.54	5142.74	5158.63
734.83	6307.03	6625.34	6533.22	6564.65	6593.9		734.83	5145.18	5176.17	5124.9	5143.27	5157.81
734.78	6353.1	6623.91	6533.59	6565.32	6592.18		734.78	5205.19	5175.23	5124.87	5143.41	5156.69
734.73	6349.31	6622.58	6533.88	6565.91	6590.56		734.73	5045.68	5174.27	5124.75	5143.46	5155.56
734.68	6224.74	6621.41	6534.18	6566.51	6589.09		734.68	4888.09	5173.65	5124.87	5143.76	5154.76
734.63	6317.9	6620.56	6534.69	6567.32	6587.94		734.63	5205.83	5173.32	5125.24	5144.3	5154.26
734.58	6210.81	6619.67	6535.04	6567.98	6586.73		734.58	5025.73	5172.56	5125.11	5144.36	5153.31
734.53	6134.04	6619.05	6535.57	6568.82	6585.8		734.53	5023.69	5172.12	5125.27	5144.7	5152.69
734.48	6047.47	6618.63	6536.23	6569.8	6585.06		734.48	4877.06	5171.73	5125.43	5145.05	5152.11
734.43	6064.85	6618.43	6537.03	6570.92	6584.54		734.43	4941.94	5171.6	5125.81	5145.62	5151.79
734.38	6284.01	6618.26	6537.8	6572.01	6584.05		734.38	4864.6	5171.4	5126.1	5146.1	5151.4
734.33	6200.32	6617.8	6538.21	6572.76	6583.26		734.33	4896.67	5171.36	5126.51	5146.7	5151.17
734.28	6080.66	6617.53	6538.77	6573.65	6582.65		734.28	4892.03	5171.3	5126.86	5147.26	5150.9
734.23	6071.22	6617.51	6539.51	6574.74	6582.29		734.23	4907.86	5171.27	5127.23	5147.83	5150.68
734.18	6019.79	6617.56	6540.28	6575.85	6581.99		734.18	4798.96	5171.25	5127.57	5148.37	5150.45
734.13	5979.76	6617.73	6541.13	6577.05	6581.81		734.13	4792.8	5171.42	5128.08	5149.09	5150.41
734.08	6082.18	6618.02	6542.05	6578.32	6581.74		734.08	4865.52	5171.62	5128.6	5149.82	5150.4
734.03	5910.55	6618.18	6542.8	6579.44	6581.54		734.03	4910.08	5171.73	5129.01	5150.45	5150.3
733.98	5834.39	6618.66	6543.83	6580.84	6581.65		733.98	4827.32	5171.79	5129.35	5151	5150.15
733.93	5955.15	6619.3	6544.99	6582.37	6581.93		733.93	4789.68	5172.01	5129.82	5151.69	5150.14
733.88	5849.97	6619.79	6545.95	6583.71	6582.03		733.88	4849.12	5172.3	5130.35	5152.45	5150.21
733.83	6109.14	6620.48	6547.09	6585.23	6582.34		733.83	4895.53	5172.52	5130.79	5153.11	5150.2
733.78	6159.41	6620.79	6547.8	6586.33	6582.26		733.78	4844.43	5172.69	5131.16	5153.71	5150.14
733.73	6203.35	6621.05	6548.44	6587.36	6582.12		733.73	4924.03	5172.95	5131.6	5154.39	5150.17
733.68	5960.27	6621.27	6549	6588.33	6581.94		733.68	4761.97	5173.11	5131.93	5154.95	5150.09
733.63	6120.89	6621.92	6549.96	6589.7	6582.18		733.63	4710.12	5173.53	5132.51	5155.77	5150.27
733.58	6014.31	6622.33	6550.66	6590.81	6582.18		733.58	4801.4	5174.06	5133.16	5156.67	5150.55
733.53	5855.86	6622.95	6551.54	6592.11	6582.38		733.53	4819.24	5174.46	5133.68	5157.43	5150.7
733.48	5969.52	6623.86	6552.68	6593.68	6582.86		733.48	4818.81	5174.84	5134.17	5158.18	5150.84
733.43	5811.73	6624.61	6553.63	6595.06	6583.18		733.43	4715.28	5175.25	5134.66	5158.93	5150.98
733.38	6009.93	6625.65	6554.84	6596.72	6583.77		733.38	4895	5175.83	5135.31	5159.84	5151.3
733.33	6037.08	6626.4	6555.73	6598.06	6584.07		733.33	4716.46	5176.15	5135.69	5160.48	5151.35
733.28	5932.93	6627.12	6556.58	6599.36	6584.34		733.28	4787.24	5176.75	5136.34	5161.4	5151.69
733.23	6027.74	6628.04	6557.6	6600.84	6584.8		733.23	4706.89	5177.27	5136.88	5162.22	5151.93
733.18	6148.75	6628.83	6558.46	6602.18	6585.12		733.18	4748.25	5177.92	5137.55	5163.17	5152.31
733.13	6045.01	6629.45	6559.13	6603.32	6585.26		733.13	4731.98	5178.52	5138.16	5164.06	5152.62
733.08	6014.24	6630.27	6559.97	6604.65	6585.59		733.08	4807.51	5179.16	5138.79	5164.98	5152.98
733.03	5939.96	6631.15	6560.86	6606.04	6585.98		733.03	4874.9	5179.7	5139.31	5165.78	5153.22
732.98	5797.69	6632.19	6561.88	6607.55	6586.51		732.98	4899.03	5180.15	5139.72	5166.49	5153.37
732.93	5849.97	6633.47	6563.12	6609.31	6587.29		732.93	4863.73	5180.57	5140.09	5167.17	5153.49
732.88	5669.7	6634.7	6564.29	6611	6587.99		732.88	4811.12	5181.06	5140.52	5167.91	5153.67
732.83	5658.15	6636.25	6565.75	6612.99	6589.01		732.83	4617.31	5181.64	5141.04	5168.73	5153.94
732.78	5611.94	6637.83	6567.23	6615.01	6590.06		732.78	4664.94	5182.54	5141.85	5169.87	5154.52
732.73	5838.47	6639.52	6568.8	6617.11	6591.2		732.73	4662.78	5183.38	5142.6	5170.94	5155.03
732.68	5897.5	6640.86	6569.99	6618.86	6591.99		732.68	4784.81	5184.23	5143.34	5172.01	5155.56
732.63	5956.85	6642.13	6571.09	6620.53	6592.69		732.63	4806.89	5184.9	5143.9	5172.9	5155.9
732.58	5783.82	6643.32	6572.09	6622.1	6593.3		732.58	4734.58	5185.56	5144.43	5173.77	5156.21
732.53	5811.78	6644.81	6573.38	6623.98	6594.22		732.53	4763.3	5186.34	5145.06	5174.76	5156.65
732.48	5594.71	6646.29	6574.62	6625.82	6595.09		732.48	4850	5187.08	5145.66	5175.7	5157.04
732.43	5719.72	6648.14	6576.22	6628.02	6596.33		732.43	4609.04	5187.71	5146.12	5176.52	5157.3
732.38	5789.13	6649.81	6577.62	6630.04	6597.39		732.38	4593.88	5188.72	5146.95	5177.73	5157.95
732.33	5873.88	6651.38	6578.91	6631.96	6598.33		732.33	4549.26	5189.77	5147.81	5178.96	5158.62
732.28	5786.84	6652.84	6580.06	6633.75	6599.15		732.28	4621.89	5190.9	5148.75	5180.27	5159.38
732.23	5610.06	6654.47	6581.36	6635.69	6600.13		732.23	4551.23	5191.93	5149.57	5181.48	5160.02
732.18	5860.34	6656.4	6582.94	6637.94	6601.4		732.18	4693.61	5193.08	5150.5	5182.8	5160.78
732.13	5847.77	6657.95	6584.12	6639.8	6602.27		732.13	4647.44	5194.03	5151.21	5183.92	5161.32
732.08	5714.99	6659.54	6585.33	6641.69	6603.18		732.08	4704.66	5195.06	5151.99	5185.11	5161.94
732.03	5856.32	6661.37	6586.75	6643.81	6604.31		732.03	4520.13	5196.01	5152.69	5186.22	5162.48
731.98	5881.49	6662.99	6587.94	6645.72	6605.22		731.98	4607.17	5197.26	5153.68	5187.63	5163.31
731.93	5868.77	6664.6	6589.1	6647.6	6606.09		731.93	4605.65	5198.39	5154.53	5188.91	5164
731.88	5770.91	6666.24	6590.27	6649.52	6607		731.88	4769.6	5199.54	5155.38	5190.21	5164.71
731.83	5647.69	6668.07	6591.61	6651.61	6608.07		731.83	4665.02	5200.44	5155.98	5191.26	5165.16
731.78	5667.5	6670.12	6593.15	6653.92	6609.35		731.78	4522.61	5201.52	5156.75	5192.48	5165.79
731.73	5883.1	6672.17	6594.66	6656.22	6610.61		731.73	4474.95	5202.84	5157.73	5193.93	5166.64
731.68	5617.38	6673.88	6595.83	6658.18	6611.53		731.68	4693.37	5204.24	5158.8	5195.47	5167.56
731.63	5645.46	6676.05	6597.43	6660.59	6612.89		731.63	4838.86	5205.31	5159.52	5196.68	5168.15
731.58	5550.73	6678.2	6598.98	6662.98	6614.21		731.58	4707.82	5206.18	5160.02	5197.68	5168.52
731.53	5500.71	6680.53	6600.69	6665.53	6615.69		731.53	4684.78	5207.26	5160.73	5198.88	5169.1
731.48	5629.92	6682.97	6602.49	6668.2	6617.26		731.48	4622.27	5208.39	5161.47	5200.14	5169.72
731.43	5630.93	6685.22	6604.08	6670.67	6618.63		731.43	4536.81	5209.64	5162.31	5201.51	5170.44
731.38	5678.99	6687.49	6605.67	6673.15	6620		731.38	4594.64	5211.03	5163.28	5203.02	5171.29
731.33	5762.17	6689.71	6607.18	6675.59	6621.31		731.33	4708.08	5212.34	5164.17	5204.45	5172.06
731.28	5616.57	6691.82	6608.56	6677.9	6622.48		731.28	4592.68	5213.5	5164.88	5205.71	5172.66
731.23	5629.36	6694.19	6610.18	6680.48	6623.9		731.23	4624.4	5214.85	5165.77	5207.18	5173.44
731.18	5580.62	6696.57	6611.78	6683.05	6625.3		731.18	4534.28	5216.16	5166.61	5208.6	5174.17
731.13	5579.44	6699.06	6613.47	6685.73	6626.8		731.13	4523.72	5217.63	5167.59	5210.18	5175.05
731.08	5754.07	6701.58	6615.16	6688.44	6628.3		731.08	4503.13	5219.14	5168.6	5211.79	5175.95
731.03	5598.43	6703.84	6616.56	6690.88	6629.52		731.03	4639	5220.69	5169.63	5213.44	5176.88
730.98	5580.42	6706.38	6618.23	6693.61	6631		730.98	4600.72	5222.05	5170.46	5214.9	5177.61
730.93	5526.22	6708.98	6619.92	6696.39	6632.52		730.93	4695.13	5223.49	5171.35	5216.44	5178.4
730.88	5425.53	6711.7	6621.71	6699.28	6634.13		730.88	4779.2	5224.79	5172.09	5217.84	5179.04
730.83	5767.93	6714.61	6623.66	6702.36	6635.91		730.83	4573.35	5225.98	5172.7	5219.12	5179.56
730.78	5590.37	6717	6625.06	6704.91	6637.15		730.78	4629.87	5227.52	5173.63	5220.75	5180.4
730.73	5486.35	6719.7	6626.75	6707.78	6638.67		730.73	4490.51	5228.98	5174.48	5222.3	5181.16
730.68	5708.23	6722.61	6628.61	6710.85	6640.37		730.68	4699.11	5230.68	5175.54	5224.09	5182.13
730.63	5878.63	6725.19	6630.12	6713.59	6641.72		730.63	4697.09	5232.07	5176.29	5225.57	5182.79
730.58	5581.21	6727.53	6631.35	6716.08	6642.79		730.58	4517.35	5233.48	5177.03	5227.07	5183.45
730.53	5508.7	6730.38	6633.06	6719.08	6644.36		730.53	4513.9	5235.2	5178.06	5228.87	5184.39
730.48	5625	6733.39	6634.9	6722.24	6646.05		730.48	4429.69	5236.94	5179.09	5230.69	5185.35
730.43	5693.98	6736.24	6636.55	6725.24	6647.55		730.43	4588.07	5238.84	5180.26	5232.67	5186.43
730.38	5894.57	6739.02	6638.09	6728.16	6648.95		730.38	4475.74	5240.51	5181.18	5234.42	5187.27
730.33	5631.34	6741.51	6639.3	6730.79	6650.02		730.33	4489.32	5242.38	5182.28	5236.36	5188.3
730.28	5597.55	6744.47	6640.95	6733.88	6651.53		730.28	4646.32	5244.25	5183.36	5238.31	5189.3
730.23	5505.87	6747.52	6642.65	6737.07	6653.1		730.23	4778.07	5245.9	5184.19	5240.03	5190.06
730.18	5540.97	6750.76	6644.51	6740.44	6654.83		730.18	4617.07	5247.37	5184.83	5241.58	5190.62
730.13	5642.26	6753.99	6646.31	6743.8	6656.5		730.13	4713.61	5249.11	5185.71	5243.39	5191.43
730.08	5525.25	6757.09	6647.95	6747.02	6658.02		730.08	4880.76	5250.73	5186.45	5245.08	5192.1
730.03	5698.6	6760.43	6649.78	6750.49	6659.73		730.03	4777.98	5252.12	5186.92	5246.54	5192.5
729.98	5853.76	6763.53	6651.34	6753.71	6661.16		729.98	4682.5	5253.69	5187.56	5248.18	5193.07
729.93	5963.8	6766.43	6652.64	6756.73	6662.34		729.93	4692.52	5255.44	5188.35	5249.99	5193.79
729.88	5933.26	6769.19	6653.77	6759.61	6663.35		729.88	4705.79	5257.2	5189.12	5251.82	5194.5
729.83	5879.61	6772.05	6654.94	6762.58	6664.41		729.83	4753.91	5258.97	5189.87	5253.65	5195.19
729.78	6016.81	6775.05	6656.21	6765.69	6665.56		729.78	4822.4	5260.7	5190.55	5255.44	5195.8
729.73	5895.79	6777.88	6657.26	6768.64	6666.49		729.73	4670.75	5262.35	5191.12	5257.16	5196.31
729.68	5857.93	6780.95	6658.5	6771.82	6667.63		729.68	4975.91	5264.27	5191.93	5259.14	5197.06
729.63	5867.87	6784.14	6659.81	6775.12	6668.83		729.63	4849.41	5265.74	5192.27	5260.67	5197.34
729.58	5810.51	6787.38	6661.1	6778.46	6670.02		729.58	4566.05	5267.45	5192.8	5262.44	5197.81
729.53	6053.8	6790.76	6662.49	6781.95	6671.3		729.53	4791.5	5269.63	5193.78	5264.68	5198.73
729.48	6085.45	6793.81	6663.48	6785.1	6672.19		729.48	4715.15	5271.51	5194.4	5266.61	5199.3
729.43	6115.33	6796.87	6664.43	6788.26	6673.04		729.43	4711.97	5273.53	5195.15	5268.69	5199.99
729.38	5943.26	6799.94	6665.32	6791.43	6673.84		729.38	4813.94	5275.6	5195.9	5270.81	5200.69
729.33	5964.92	6803.36	6666.5	6794.95	6674.92		729.33	4959.97	5277.55	5196.5	5272.82	5201.23
729.28	6178.5	6806.81	6667.65	6798.49	6675.97		729.28	4903.01	5279.32	5196.87	5274.64	5201.55
729.23	6237.54	6809.99	6668.45	6801.77	6676.68		729.23	4900.96	5281.22	5197.32	5276.59	5201.95
729.18	6306.59	6813.15	6669.15	6805.01	6677.29		729.18	4960.47	5283.17	5197.79	5278.59	5202.36
729.13	6215.43	6816.26	6669.74	6808.21	6677.79		729.13	4944.37	5285.07	5198.15	5280.54	5202.68
729.08	6346.01	6819.6	6670.49	6811.65	6678.44		729.08	5046.45	5287.04	5198.55	5282.56	5203.03
729.03	6296.44	6822.81	6671.02	6814.94	6678.89		729.03	5111.68	5288.9	5198.79	5284.47	5203.21
728.98	6417.25	6826.19	6671.63	6818.4	6679.41		728.98	5046.71	5290.72	5198.92	5286.34	5203.3
728.93	6302.21	6829.45	6672.05	6821.75	6679.74		728.93	5034.35	5292.68	5199.16	5288.35	5203.49
728.88	6263.83	6832.99	6672.65	6825.38	6680.26		728.88	4983.36	5294.72	5199.42	5290.44	5203.7
728.83	6220.21	6836.69	6673.32	6829.15	6680.85		728.83	4983.44	5296.9	5199.75	5292.66	5203.99
728.78	6268.36	6840.55	6674.06	6833.1	6681.51		728.78	5039.88	5299.14	5200.09	5294.94	5204.28
728.73	6322.01	6844.44	6674.72	6837.07	6682.09		728.73	5203.3	5301.35	5200.34	5297.2	5204.49
728.68	6220.45	6848.35	6675.3	6841.06	6682.59		728.68	5048.15	5303.38	5200.33	5299.27	5204.44
728.63	6156.01	6852.53	6676.04	6845.32	6683.25		728.63	5122.1	5305.71	5200.57	5301.65	5204.64
728.58	6420.58	6856.93	6676.89	6849.79	6684.03		728.58	4928.23	5307.99	5200.69	5303.97	5204.72
728.53	6449.81	6861.02	6677.31	6853.95	6684.37		728.53	5015.92	5310.66	5201.12	5306.68	5205.1
728.48	6390.85	6865.19	6677.68	6858.2	6684.67		728.48	4972.34	5313.26	5201.41	5309.32	5205.35
728.43	6643.3	6869.58	6678.15	6862.66	6685.07		728.43	5250.07	5316.01	5201.76	5312.11	5205.66
728.38	6583.88	6873.69	6678.2	6866.84	6685.05		728.38	5070.67	5318.41	5201.69	5314.55	5205.55
728.33	6421.18	6878.03	6678.36	6871.26	6685.14		728.33	5146.65	5321.18	5201.89	5317.35	5205.71
728.28	6422.41	6882.79	6678.78	6876.08	6685.49		728.28	4995.92	5323.91	5201.98	5320.13	5205.76
728.23	6443.38	6887.71	6679.2	6881.06	6685.84		728.23	5147.6	5326.98	5202.3	5323.24	5206.04
728.18	6368.92	6892.74	6679.58	6886.16	6686.16		728.18	5210.61	5329.91	5202.38	5326.21	5206.09
728.13	6346.14	6898.06	6680.09	6891.55	6686.6		728.13	5146.49	5332.85	5202.37	5329.18	5206.04
728.08	6437.12	6903.6	6680.64	6897.15	6687.08		728.08	5037.5	5336	5202.46	5332.36	5206.09
728.03	6412.34	6909.16	6681.03	6902.78	6687.41		728.03	5013.6	5339.43	5202.72	5335.83	5206.31
727.98	6371.89	6914.97	6681.47	6908.65	6687.79		727.98	5323	5343.02	5203.01	5339.46	5206.57
727.93	6260.76	6921.04	6681.98	6914.78	6688.23		727.93	5256.79	5346.25	5202.82	5342.72	5206.35
727.88	6420.36	6927.5	6682.67	6921.31	6688.86		727.88	5008.78	5349.72	5202.74	5346.23	5206.23
727.83	6104.27	6933.92	6683.09	6927.79	6689.23		727.83	4978.75	5353.72	5203.04	5350.26	5206.5
727.78	6079.02	6941.1	6684.04	6935.02	6690.11		727.78	5005.1	5357.91	5203.39	5354.48	5206.82
727.73	6188.23	6948.57	6685.03	6942.55	6691.04		727.73	5048.72	5362.23	5203.7	5358.83	5207.09
727.68	6560.54	6956.11	6685.84	6950.15	6691.8		727.68	5075.88	5366.64	5203.94	5363.28	5207.3
727.63	6324.89	6963.33	6686.04	6957.43	6691.94		727.63	5082.79	5371.2	5204.14	5367.87	5207.47
727.58	6269.93	6971.22	6686.63	6965.38	6692.48		727.58	5104.45	5375.94	5204.33	5372.64	5207.62
727.53	6325.38	6979.52	6687.31	6973.73	6693.1		727.53	4956.74	5380.87	5204.48	5377.6	5207.75
727.48	6224.83	6988.08	6687.91	6982.35	6693.64		727.48	5108.31	5386.26	5204.87	5383.02	5208.1
727.43	6238.07	6997.16	6688.66	6991.48	6694.34		727.43	4925.13	5391.67	5205.02	5388.46	5208.23
727.38	6252.65	7006.61	6689.4	7000.98	6695.03		727.38	5079.43	5397.65	5205.45	5394.47	5208.63
727.33	6353.12	7016.47	6690.11	7010.89	6695.69		727.33	5033.55	5403.71	5205.65	5400.56	5208.8
727.28	6352.41	7026.64	6690.66	7021.11	6696.19		727.28	5143.58	5410.2	5205.92	5407.08	5209.04
727.23	6362.87	7037.35	6691.22	7031.87	6696.69		727.23	5104.56	5416.94	5206.02	5413.85	5209.11
727.18	6194.83	7048.62	6691.75	7043.19	6697.17		727.18	5001.63	5424.2	5206.17	5421.14	5209.24
727.13	6451.06	7060.83	6692.56	7055.45	6697.94		727.13	4981.15	5432.17	5206.49	5429.14	5209.53
727.08	6420.35	7073.38	6692.96	7068.05	6698.28		727.08	5206.58	5440.81	5206.84	5437.8	5209.85
727.03	6334.1	7086.85	6693.4	7081.57	6698.68		727.03	5327.7	5449.84	5206.84	5446.86	5209.82
726.98	6375.09	7101.49	6693.99	7096.26	6699.22		726.98	5216.88	5459.58	5206.66	5456.62	5209.61
726.93	6511.32	7117.23	6694.51	7112.05	6699.69		726.93	5291.94	5470.52	5206.64	5467.59	5209.57
726.88	6594.41	7134.15	6694.81	7129.01	6699.95		726.88	5328.53	5482.58	5206.51	5479.68	5209.41
726.83	6305.94	7152.57	6694.97	7147.48	6700.06		726.83	5233.47	5496.07	5206.32	5493.2	5209.19
726.78	6526.66	7173.42	6695.61	7168.37	6700.65		726.78	5314.76	5511.48	5206.27	5508.63	5209.12
726.73	6713.9	7196.28	6695.89	7191.27	6700.89		726.73	5524.21	5528.89	5206.11	5526.06	5208.93
726.68	6627.74	7221.6	6695.86	7216.64	6700.81		726.68	5588.02	5548.48	5205.61	5545.67	5208.41
726.63	6953.47	7250.41	6695.97	7245.5	6700.88		726.63	5654.17	5570.96	5205.02	5568.19	5207.79
726.58	7006.77	7282.71	6695.55	7277.84	6700.42		726.58	5469.82	5596.92	5204.32	5594.17	5207.07
726.53	6996.86	7319.73	6695.04	7314.91	6699.87		726.53	5692.99	5627.4	5203.9	5624.68	5206.63
726.48	7157.43	7362.58	6694.55	7357.79	6699.33		726.48	5866.63	5662.6	5203.14	5659.89	5205.85
726.43	7279.99	7411.98	6693.79	7407.23	6698.53		726.43	5701.05	5703.39	5202.11	5700.71	5204.79
726.38	7375.45	7469.35	6692.83	7464.65	6697.54		726.38	5713.09	5751.38	5201.33	5748.72	5203.99
726.33	7659.81	7536.26	6691.72	7531.59	6696.38		726.33	5728.23	5807.45	5200.53	5804.81	5203.17
726.28	7769.99	7614.15	6690.14	7609.53	6694.76		726.28	6069.76	5872.93	5199.71	5870.32	5202.33
726.23	7807.09	7705.47	6688.37	7700.88	6692.96		726.23	6320.03	5948.9	5198.36	5946.31	5200.95
726.18	8126.79	7812.4	6686.54	7807.86	6691.09		726.18	6336.89	6036.96	5196.61	6034.39	5199.18
726.13	8143.74	7937.22	6684.19	7932.71	6688.7		726.13	6255.67	6139.39	5194.84	6136.84	5197.39
726.08	8248.92	8083.35	6681.81	8078.88	6686.28		726.08	6434.92	6258.34	5193.18	6255.81	5195.71
726.03	8590.55	8253.91	6679.25	8249.48	6683.68		726.03	6723.71	6395.57	5191.25	6393.06	5193.76
725.98	8972.24	8452.39	6676.12	8447.99	6680.52		725.98	6911.37	6553.44	5188.86	6550.95	5191.35
725.93	9068.68	8682.17	6672.37	8677.81	6676.74		725.93	7117.2	6734.18	5186.18	6731.71	5188.65
725.88	9441.96	8948.22	6668.46	8943.89	6672.79		725.88	7270.48	6940.52	5183.18	6938.07	5185.62
725.83	9896.66	9254.63	6663.93	9250.34	6668.22		725.83	7449.83	7175.22	5179.93	7172.79	5182.35
725.78	10589.6	9606.11	6658.65	9601.85	6662.91		725.78	8081.68	7440.95	5176.39	7438.54	5178.8
725.73	10837.7	10007.8	6652.23	10003.6	6656.45		725.73	8322.79	7740.14	5171.87	7737.75	5174.26
725.68	11307.8	10464.7	6645.39	10460.5	6649.58		725.68	8358.65	8075.33	5166.96	8072.96	5169.33
725.63	11975.8	10982.1	6637.77	10978	6641.93		725.63	8910.91	8449.78	5161.99	8447.43	5164.34
725.58	12629.1	11565	6629.06	11560.9	6633.18		725.58	9403.4	8865.06	5156.15	8862.73	5158.49
725.53	13116.9	12218.4	6619.25	12214.3	6623.34		725.53	9792.33	9323.44	5149.54	9321.13	5151.86
725.48	13620.8	12948.3	6608.64	12944.2	6612.7		725.48	10003.7	9827.54	5142.31	9825.25	5144.61
725.43	14283.3	13757.4	6597.19	13753.3	6601.21		725.43	10333.5	10377.8	5134.74	10375.5	5137.02
725.38	15263	14650	6584.63	14646	6588.62		725.38	11269.7	10975.6	5126.65	10973.3	5128.91
725.33	16121.4	15628.7	6570.45	15624.8	6574.42		725.33	11680.8	11620.2	5117.08	11618	5119.33
725.28	17315.3	16696	6554.85	16692.1	6558.78		725.28	12586.2	12312.3	5106.86	12310.1	5109.09
725.23	18111.6	17854	6537.28	17850.1	6541.18		725.23	13006.9	13050.9	5095.22	13048.7	5097.43
725.18	19105.5	19100.2	6518.37	19096.4	6522.24		725.18	13724.3	13833	5082.9	13830.9	5085.09
725.13	20542.2	20434.4	6497.81	20430.6	6501.65		725.13	14164	14656.5	5069.44	14654.4	5071.62
725.08	21973	21852.8	6474.87	21849	6478.68		725.08	15202.6	15518.2	5055.28	15516.1	5057.44
725.03	22771.3	23350.8	6449.55	23347	6453.33		725.03	16273.7	16412.6	5039.48	16410.5	5041.63
724.98	24197.6	24925	6422.89	24921.3	6426.64		724.98	17089.7	17335.4	5021.99	17333.3	5024.12
724.93	25817.8	26562.5	6393.85	26558.8	6397.58		724.93	18291.1	18278.3	5003.2	18276.2	5005.31
724.88	27437.2	28254.7	6362.13	28251	6365.82		724.88	18957.7	19234.5	4982.51	19232.4	4984.61
724.83	29326.5	29989.9	6327.7	29986.2	6331.37		724.83	19914.6	20196.8	4960.76	20194.8	4962.83
724.78	31180.5	31754	6290.13	31750.4	6293.77		724.78	20699.4	21155.8	4937.47	21153.7	4939.53
724.73	32867.6	33534.1	6249.47	33530.4	6253.09		724.73	22046.7	22103.2	4912.93	22101.2	4914.98
724.68	34644.3	35308.9	6205.99	35305.3	6209.58		724.68	22483.1	23025.7	4886.25	23023.6	4888.28
724.63	36517	37062.4	6159.54	37058.8	6163.1		724.63	23750.4	23914.9	4858.85	23912.9	4860.87
724.58	38097	38774.7	6109.95	38771.2	6113.48		724.58	24279.7	24758.6	4829.44	24756.6	4831.44
724.53	39338.5	40425.9	6057.7	40422.4	6061.21		724.53	25276.3	25546.7	4799.15	25544.8	4801.14
724.48	41624.8	41997	6003.34	41993.5	6006.82		724.48	26285.2	26268.2	4767.27	26266.2	4769.24
724.43	43858.4	43460.9	5945.15	43457.4	5948.6		724.43	27101.6	26910.2	4733.77	26908.2	4735.72
724.38	44837.1	44798.1	5883.22	44794.6	5886.65		724.38	27702.5	27463.7	4698.94	27461.7	4700.88
724.33	45894	45989.5	5819.59	45986.1	5822.99		724.33	28125.8	27919.5	4663.12	27917.5	4665.05
724.28	47290.2	47015.2	5754.13	47011.8	5757.51		724.28	28572.8	28269.6	4626.59	28267.7	4628.51
724.23	47932.7	47857.2	5686.28	47853.9	5689.64		724.23	28931.4	28507.6	4589.31	28505.7	4591.21
724.18	49119.8	48498.7	5617.27	48495.4	5620.6		724.18	29632.7	28627.8	4551.4	28625.9	4553.29
724.13	49710.7	48927	5546.21	48923.7	5549.52		724.13	29528.7	28627.3	4512.35	28625.5	4514.23
724.08	50391.1	49133.8	5474.06	49130.5	5477.35		724.08	29084.3	28506.7	4473.4	28504.8	4475.26
724.03	50432.5	49113.5	5400.69	49110.2	5403.95		724.03	29020.3	28267.8	4435.08	28266	4436.93
723.98	50364.4	48865.8	5327.13	48862.6	5330.37		723.98	28626.8	27913.5	4396.8	27911.7	4398.64
723.93	50068.2	48394.8	5253.57	48391.5	5256.78		723.93	28405.6	27450.5	4359.07	27448.7	4360.9
723.88	49236.6	47708.1	5180.36	47704.9	5183.55		723.88	27624.3	26885.7	4321.63	26883.9	4323.44
723.83	48486	46818	5108.4	46814.8	5111.57		723.83	27355	26228.6	4285.35	26226.8	4287.15
723.78	47532.2	45739.1	5037.54	45735.9	5040.69		723.78	25665	25488.3	4249.43	25486.6	4251.22
723.73	45846.1	44487.2	4968.13	44484.1	4971.25		723.73	25142.9	24676.7	4216.09	24674.9	4217.86
723.68	45048.6	43085.9	4901.35	43082.8	4904.46		723.68	24147.4	23804.7	4183.5	23803	4185.26
723.63	43123.5	41552.9	4835.77	41549.8	4838.85		723.63	23115.8	22883.6	4152.42	22881.8	4154.17
723.58	41313.1	39911.5	4773.23	39908.4	4776.29		723.58	22073.7	21924.5	4122.89	21922.7	4124.63
723.53	39529.6	38183	4713.54	38179.9	4716.58		723.53	20976.7	20938.4	4094.94	20936.7	4096.67
723.48	37081.1	36386.8	4656.67	36383.7	4659.69		723.48	19925.2	19934.8	4068.66	19933.1	4070.37
723.43	34785.7	34549.1	4603.7	34546.1	4606.7		723.43	18779.6	18926.1	4043.97	18924.4	4045.67
723.38	32448.9	32687.6	4554.4	32684.6	4557.38		723.38	17968.8	17920.7	4021.02	17919	4022.71
723.33	30553.3	30821.3	4508.84	30818.4	4511.8		723.33	16741.1	16926.6	3999.31	16924.9	4000.99
723.28	28461.1	28967.2	4466.29	28964.3	4469.23		723.28	15347	15952.3	3979.47	15950.7	3981.13
723.23	26619.3	27139.4	4427.1	27136.5	4430.02		723.23	14472.2	15004	3961.77	15002.4	3963.42
723.18	24516.1	25356.3	4390.85	25353.4	4393.75		723.18	13570.1	14089.2	3945.4	14087.6	3947.05
723.13	22339.3	23628.7	4357.97	23625.8	4360.85		723.13	12882.8	13211.9	3930.42	13210.2	3932.05
723.08	21123.7	21967.7	4328.6	21964.8	4331.46		723.08	11920.5	12375.8	3916.48	12374.2	3918.1
723.03	19212.7	20380.7	4301.16	20377.8	4304.01		723.03	11073.2	11584.8	3904.02	11583.1	3905.63
722.98	17546.7	18874.2	4276.81	18871.3	4279.63		722.98	10334.6	10840.1	3892.85	10838.5	3894.45
722.93	16384.3	17456.8	4255.13	17454	4257.94		722.93	9748.9	10144.9	3882.82	10143.3	3884.41
722.88	15098.8	16129.8	4235.32	16127	4238.1		722.88	9484.96	9498.88	3873.69	9497.3	3875.27
722.83	14077.4	14895.3	4217.57	14892.5	4220.34		722.83	8554.08	8901.57	3864.95	8900	3866.52
722.78	13039.9	13753.7	4201.47	13750.9	4204.22		722.78	8365.96	8353.44	3857.65	8351.88	3859.21
722.73	12100.3	12703.2	4187.03	12700.5	4189.76		722.73	7841.42	7851.67	3850.63	7850.12	3852.18
722.68	11431.9	11744.4	4174.1	11741.7	4176.82		722.68	7501.67	7396.41	3844.42	7394.88	3845.96
722.63	10773.6	10873	4162.25	10870.2	4164.94		722.63	7036.22	6984.8	3838.72	6983.27	3840.25
722.58	10377.4	10085.2	4151.45	10082.5	4154.13		722.58	6699.31	6614.78	3833.75	6613.26	3835.27
722.53	9808.6	9376.67	4141.28	9374	4143.94		722.53	6536.32	6283.68	3829.28	6282.17	3830.79
722.48	9265.76	8742.21	4132.02	8739.56	4134.66		722.48	6285.46	5988.28	3825.07	5986.78	3826.57
722.43	8940.76	8178.36	4123.63	8175.73	4126.26		722.43	6170.34	5726.71	3821.24	5725.22	3822.73
722.38	8255.47	7678.77	4115.77	7676.16	4118.38		722.38	6149.31	5495.65	3817.58	5494.17	3819.06
722.33	7857.49	7238.79	4109	7236.2	4111.6		722.33	5899.47	5292.25	3813.95	5290.78	3815.42
722.28	7513.77	6852.72	4102.88	6850.14	4105.46		722.28	5604.48	5114.23	3810.7	5112.77	3812.17
722.23	7211.77	6514.96	4097.31	6512.4	4099.87		722.23	5467.83	4958.94	3807.91	4957.48	3809.36
722.18	7098.9	6221.33	4092.22	6218.79	4094.77		722.18	5460.14	4824.08	3805.32	4822.63	3806.77
722.13	7016.35	5966.4	4087.31	5963.86	4089.84		722.13	5316.17	4706.99	3802.75	4705.56	3804.18
722.08	6626.23	5745.69	4082.53	5743.18	4085.04		722.08	5338.12	4605.79	3800.39	4604.36	3801.82
722.03	6634.76	5555.64	4078.37	5553.14	4080.87		722.03	5066.25	4518.27	3798	4516.86	3799.42
721.98	6369.5	5391.64	4074.19	5389.16	4076.68		721.98	4964.44	4443.05	3796.02	4441.65	3797.43
721.93	6119.29	5251.1	4070.45	5248.63	4072.91		721.93	4971.78	4378.45	3794.2	4377.05	3795.61
721.88	6058.86	5130.69	4067.1	5128.24	4069.55		721.88	4966.92	4322.77	3792.37	4321.38	3793.76
721.83	5911.27	5027.35	4063.84	5024.91	4066.28		721.83	4802.54	4274.76	3790.54	4273.38	3791.93
721.78	5959.26	4938.77	4060.83	4936.35	4063.25		721.78	4528.25	4233.56	3788.97	4232.19	3790.34
721.73	5955.48	4862.39	4057.73	4859.98	4060.13		721.73	4768.4	4198.32	3787.82	4196.95	3789.18
721.68	5670.03	4796.58	4054.63	4794.19	4057.02		721.68	4439.95	4167.47	3786.29	4166.11	3787.65
721.63	5436.4	4740.1	4051.99	4737.72	4054.36		721.63	4388.1	4141.12	3785.27	4139.77	3786.62
721.58	5589.72	4691.44	4049.73	4689.07	4052.09		721.58	4596.53	4118.2	3784.33	4116.86	3785.67
721.53	5637.34	4648.77	4047.21	4646.43	4049.56		721.53	4449.26	4097.78	3783.07	4096.45	3784.4
721.48	5389.69	4611.22	4044.61	4608.88	4046.95		721.48	4501.61	4079.93	3782.03	4078.6	3783.36
721.43	5339.41	4578.48	4042.42	4576.16	4044.74		721.43	4243.58	4064	3780.91	4062.68	3782.23
721.38	5067.05	4549.46	4040.3	4547.15	4042.6		721.38	4473.18	4050.13	3780.19	4048.82	3781.5
721.33	5084.56	4523.93	4038.62	4521.63	4040.91		721.33	4340.01	4037.29	3779.11	4035.99	3780.41
721.28	5070.34	4500.9	4036.91	4498.62	4039.19		721.28	4472.67	4025.82	3778.24	4024.52	3779.53
721.23	4918.83	4480	4035.22	4477.74	4037.49		721.23	4403.91	4015.11	3777.16	4013.82	3778.44
721.18	5070.31	4461.16	4033.78	4458.9	4036.03		721.18	4363.71	4005.35	3776.18	4004.07	3777.46
721.13	5059.45	4443.56	4032.09	4441.32	4034.33		721.13	4194.58	3996.36	3775.26	3995.09	3776.54
721.08	4815.5	4427.26	4030.41	4425.03	4032.63		721.08	4049.66	3988.22	3774.61	3986.96	3775.88
721.03	4779.16	4412.43	4029.13	4410.22	4031.34		721.03	4017.06	3980.83	3774.18	3979.57	3775.44
720.98	4938.93	4398.58	4027.9	4396.38	4030.1		720.98	4177.26	3973.93	3773.8	3972.68	3775.05
720.93	4776.81	4385.29	4026.41	4383.11	4028.6		720.93	4392.52	3967.18	3773.18	3965.93	3774.42
720.88	4738	4372.97	4025.19	4370.8	4027.36		720.88	4172.48	3960.43	3772.21	3959.2	3773.45
720.83	4758.21	4361.33	4024.02	4359.17	4026.18		720.83	4112.72	3954.33	3771.59	3953.1	3772.82
720.78	4610.92	4350.21	4022.82	4348.06	4024.97		720.78	3923.38	3948.6	3771.06	3947.38	3772.28
720.73	4485.39	4339.81	4021.86	4337.68	4024		720.73	4038.81	3943.4	3770.82	3942.19	3772.04
720.68	4397.07	4330.08	4021.11	4327.96	4023.23		720.68	4010.55	3938.26	3770.4	3937.05	3771.61
720.63	4398.57	4320.9	4020.49	4318.79	4022.6		720.63	4042.08	3933.36	3770.03	3932.16	3771.23
720.58	4568.28	4312.1	4019.87	4310	4021.97		720.58	3933.44	3928.61	3769.61	3927.42	3770.8
720.53	4621.6	4303.36	4018.98	4301.27	4021.07		720.53	3946.31	3924.2	3769.35	3923.02	3770.54
720.48	4551.6	4294.85	4017.99	4292.77	4020.07		720.48	3907.76	3919.94	3769.08	3918.76	3770.26
720.43	4430.52	4286.76	4017.12	4284.7	4019.19		720.43	4035.38	3915.89	3768.86	3914.72	3770.03
720.38	4473.23	4279.16	4016.45	4277.1	4018.5		720.38	4041.41	3911.8	3768.45	3910.63	3769.61
720.33	4378.44	4271.75	4015.7	4269.71	4017.74		720.33	3994.84	3907.83	3768.02	3906.67	3769.18
720.28	4364.1	4264.74	4015.11	4262.71	4017.14		720.28	4001.49	3904.06	3767.67	3902.91	3768.82
720.23	4435.19	4257.99	4014.54	4255.98	4016.56		720.23	4134.03	3900.4	3767.3	3899.25	3768.45
720.18	4418.47	4251.36	4013.85	4249.35	4015.86		720.18	4128.69	3896.66	3766.73	3895.51	3767.87
720.13	4354.17	4244.97	4013.19	4242.97	4015.19		720.13	3988.44	3893.03	3766.17	3891.9	3767.3
720.08	4424.88	4238.88	4012.63	4236.9	4014.62		720.08	3886.21	3889.73	3765.82	3888.6	3766.95
720.03	4394.58	4232.88	4011.96	4230.9	4013.93		720.03	4124.5	3886.69	3765.64	3885.57	3766.76
719.98	4227.71	4227.1	4011.33	4225.13	4013.3		719.98	3944.77	3883.37	3765.08	3882.25	3766.19
719.93	4328.97	4221.77	4010.98	4219.82	4012.93		719.93	3864.67	3880.43	3764.8	3879.32	3765.91
719.88	4158.2	4216.45	4010.46	4214.51	4012.4		719.88	3954.45	3877.7	3764.64	3876.59	3765.74
719.83	4277.19	4211.57	4010.22	4209.64	4012.15		719.83	3851.84	3874.91	3764.34	3873.81	3765.44
719.78	4364.38	4206.65	4009.78	4204.72	4011.7		719.78	3833.45	3872.36	3764.21	3871.27	3765.3
719.73	4329.48	4201.72	4009.2	4199.81	4011.11		719.73	3880.69	3869.92	3764.1	3868.83	3765.19
719.68	4187	4197	4008.68	4195.1	4010.58		719.68	3887.89	3867.48	3763.92	3866.4	3765
719.63	4161.29	4192.64	4008.39	4190.75	4010.28		719.63	3881.24	3865.1	3763.73	3864.03	3764.8
719.58	4151.55	4188.46	4008.14	4186.58	4010.02		719.58	3816.3	3862.8	3763.54	3861.73	3764.61
719.53	4177.61	4184.42	4007.91	4182.55	4009.78		719.53	3768.37	3860.66	3763.46	3859.6	3764.52
719.48	4226.26	4180.44	4007.63	4178.58	4009.49		719.48	3834.39	3858.66	3763.45	3857.6	3764.51
719.43	4118.35	4176.51	4007.27	4174.66	4009.12		719.43	3835.67	3856.62	3763.34	3855.57	3764.39
719.38	3980.69	4172.86	4007.09	4171.02	4008.93		719.38	3984.68	3854.63	3763.23	3853.59	3764.28
719.33	3920.84	4169.54	4007.13	4167.71	4008.96		719.33	3850.63	3852.47	3762.89	3851.43	3763.93
719.28	4115.56	4166.42	4007.27	4164.6	4009.09		719.28	3699.65	3850.57	3762.75	3849.54	3763.78
719.23	4280.52	4163.07	4007.1	4161.26	4008.91		719.23	3764.04	3848.96	3762.85	3847.93	3763.88
719.18	4065.49	4159.56	4006.65	4157.76	4008.45		719.18	3837.46	3847.29	3762.85	3846.27	3763.87
719.13	4091.11	4156.48	4006.55	4154.69	4008.35		719.13	3903.24	3845.56	3762.73	3844.54	3763.75
719.08	4190.3	4153.44	4006.42	4151.66	4008.2		719.08	3821.79	3843.77	3762.51	3842.76	3763.52
719.03	3972.88	4150.33	4006.12	4148.56	4007.89		719.03	3750.52	3842.15	3762.42	3841.15	3763.43
718.98	4069.43	4147.65	4006.17	4145.88	4007.93		718.98	3734.97	3840.69	3762.44	3839.68	3763.44
718.93	4050.51	4144.89	4006.07	4143.13	4007.82		718.93	3630.36	3839.29	3762.48	3838.29	3763.48
718.88	3995.66	4142.23	4005.99	4140.49	4007.74		718.88	3682.82	3838.09	3762.69	3837.1	3763.68
718.83	3992.83	4139.74	4006.01	4138	4007.75		718.83	3909.93	3836.85	3762.81	3835.86	3763.8
718.78	3994.32	4137.32	4006.03	4135.59	4007.76		718.78	3665.08	3835.29	3762.58	3834.31	3763.56
718.73	4046.61	4134.96	4006.05	4133.24	4007.77		718.73	3572.84	3834.15	3762.73	3833.18	3763.71
718.68	4085.35	4132.58	4005.99	4130.87	4007.7		718.68	3869.55	3833.19	3763.03	3832.22	3764
718.63	4058.94	4130.2	4005.86	4128.5	4007.56		718.63	3758.91	3831.8	3762.86	3830.83	3763.83
718.58	3984.89	4127.92	4005.77	4126.23	4007.46		718.58	3755.37	3830.61	3762.87	3829.65	3763.83
718.53	4181.72	4125.82	4005.8	4124.14	4007.49		718.53	3700.65	3829.46	3762.88	3828.5	3763.84
718.48	3936.36	4123.45	4005.52	4121.78	4007.19		718.48	3598.03	3828.42	3762.98	3827.47	3763.93
718.43	3828.39	4121.54	4005.63	4119.87	4007.29		718.43	3613.75	3827.57	3763.23	3826.62	3764.18
718.38	4054.48	4119.85	4005.92	4118.2	4007.58		718.38	3652.64	3826.73	3763.47	3825.79	3764.41
718.33	3963.09	4117.85	4005.84	4116.2	4007.49		718.33	3825.75	3825.85	3763.64	3824.91	3764.58
718.28	3857.35	4116.05	4005.91	4114.41	4007.55		718.28	3610.53	3824.73	3763.54	3823.8	3764.47
718.23	3733.18	4114.46	4006.15	4112.83	4007.78		718.23	3715.67	3823.97	3763.78	3823.04	3764.71
718.18	3931.28	4113.12	4006.6	4111.5	4008.22		718.18	3812.22	3823.07	3763.86	3822.14	3764.78
718.13	3978.74	4111.51	4006.72	4109.89	4008.34		718.13	3791.39	3822.04	3763.78	3821.12	3764.7
718.08	4036.55	4109.85	4006.77	4108.25	4008.37		718.08	3653.46	3821.07	3763.74	3820.16	3764.65
718.03	4125.28	4108.15	4006.72	4106.55	4008.32		718.03	3809.05	3820.34	3763.91	3819.43	3764.82
717.98	4107.85	4106.34	4006.52	4104.74	4008.12		717.98	3777.28	3819.38	3763.84	3818.47	3764.74
		--	--	--	--				--	--	--	--
		--	--	--	--				--	--	--	--
		--	--	--	--				--	--	--	--
		--	--	--	--				--	--	--	--
		--	--	--	--				--	--	--	--
		--	--	--	--				--	--	--	--
		--	--	--	--				--	--	--	--
		--	--	--	--				--	--	--	--
		--	--	--	--				--	--	--	--
		--	--	--	--				--	--	--	--
		--	--	--	--				--	--	--	--
		--	--	--	--				--	--	--	--
		--	--	--	--				--	--	--	--
		--	--	--	--				--	--	--	--
		--	--	--	--				--	--	--	--
		--	--	--	--				--	--	--	--
		--	--	--	--				--	--	--	--
		--	--	--	--				--	--	--	--
		--	--	--	--				--	--	--	--
		--	--	--	--				--	--	--	--
		--	--	--	--				--	--	--	--
									--	--	--	--

[truncated: 75 more sheets: Fig.2k, Fig.2l, Fig.2m, Fig.2n, Fig.3a, Fig.3b, Fig.3c, Fig.3d, Fig.3e, Fig.3f, Fig.3g, Fig.3h, Fig.3i, Fig.4a, Fig.4b, Fig.4c, Fig.4d, Fig.4e, Fig.4f, Fig.4g …]
